# Supplementary material for: YAP promotes cell-autonomous immune responses to tackle intracellular Staphylococcus aureus in vitro
Source: Nat Commun. 2022 Nov 16;13:6995. doi: 10.1038/s41467-022-34432-0 (PMC9669043; doi:10.1038/s41467-022-34432-0)
Supplement: Supplementary file 3 — Source Data [file 41467_2022_34432_MOESM3_ESM.xlsx]

## Sheet: Description
Source Data File
Ttilte
YAP promotes cell-autonomous immune responses to tackle intracellular Staphylococcus aureus in vitro
Authors
Robin Caire, Estelle Audoux, Mireille Thomas, Elisa Dalix, Aurélien Peyron, Killian Rodriguez, Nicola Pordone, Johann Guillemot, Yann Dickerscheit, Hubert Marotte, François Vandenesch, Frédéric Laurent, Jérôme Josse, Paul O. Verhoeven

## Sheet: Figure 1
1C					1D					1E					1F				1G
CTRL	HG001	ST80 WT	ST80 ΔedinB		CTRL	HG001	ST80 WT	ST80 ΔedinB		CTRL	HG001	ST80 WT	ST80 ΔedinB		CTRL	ST80 WT	ST80 ΔedinB		ST80 WT Sp	ST80 ΔedinB Sp
1.00635	1.20988	0.895913	1.05711		0.987481	1.02883	0.901547	0.847638		1.01907	1.17593	0.99371	1.24707		0.960666	1.4092	1.22237		0.870122	1.08054
0.969838	1.19466	0.860973	1.01183		0.98454	0.992567	0.852582	0.855496		0.985027	1.20355	1.0098	1.18269		1.01578	4.53156	1.07425		0.913405	0.98968
1.02381	1.24347	0.842443	1.00339		1.02798	0.99981	0.825011	0.904689		0.995904	1.24366	1.02109	1.10905		1.27463	2.89237	4.52869		0.916245	1.02006
															0.748915	1.66734	1.5053
0.992296	1.04384	0.934017	1.12221		1.00373	0.96003	0.8542	0.828244		0.988912	1.08764	1.09378	1.35535						0.900839	1.15864
0.954972	1.05781	0.921954	1.13278		0.983913	0.99949	0.800244	0.746772		0.970885	1.05867	1.15245	1.51737		1.1155	3.64426	8.10639		0.866633	1.03719
1.05273	1.02433	0.944286	1.1945		1.01236	0.951252	0.864462	0.891769		1.0402	1.07716	1.09268	1.33989		1.1217	0.593933	5.12863
															0.762794	4.81658	7.60688
1.02968	1.18149	0.903214	1.07619		1.009	0.987618	0.840384	0.908301		1.02051	1.19632	1.07478	1.18486			0.763307	2.42283		0.654782	0.936442
0.978438	1.17444	0.877839	1.08613		1.00347	0.960492	0.806005	0.932182		0.975068	1.22277	1.08914	1.16517						0.720103	0.694926
0.99188	1.15258	0.917588	1.07679		0.987524	0.914431	0.906112	0.90855		1.00442	1.26046	1.01268	1.18519		0.969275	3.94163	3.00669		0.607955	1.00935
															0.96214	0.219562	0.828039		0.38741	0.860693
																1.04964	1.10802
															1.06858	1.08962	1.87005

## Sheet: Figure 2
2B			2D							2E				2F
WT	YAPΔTEAD-/+		WT	YAP-/-	YAPΔTEAD-/+	WT	YAP-/-	YAPΔTEAD-/+		WT	YAP-/-	YAP ΔTEAD-/+		ST80 WT	ST80 ΔedinB	ST80 WT	ST80 ΔedinB
1.06017	0.309502		3 hpi	3 hpi	3 hpi	7 hpi	7 hpi	7 hpi		1.5	2.5	2.02		3 hpi	3 hpi	7 hpi	7 hpi
0.911582	0.32151		1.12078	1.29423	0.499884	4.3636	9.01607	10.2378		0.981	2.04	2.16		1.05907	0.316132	4.65658	2.05572
0.976382	0.297272		0.646399	1.3443	0.241696	1.87959	4.9012	5.69271		0.667	2.47	2.08		1.18562	0.398929	4.34816	0.863526
1.05187	0.243825		0.745261	1.84511	0.478026	2.45268	6.13342	3.74886		0.852	2.17	2.34		0.600769	0.306208	3.01488	0.791488
			1.48756	1.86603	0.580182	3.85899	4.03194	9.82548						0.685129	0.583988	5.07436	1.19199
0.871291	0.275887		1.28249	1.24412	0.799765	8.98959	15.5362	9.85868			2.01	5.97		0.601158	1.19601	7.74658	5.29382
1.0497	0.296392		0.844723	1.84903	0.752261	14.2177	16.0585	9.23906		1.18	2.51	8.87		1.02331	1.46381	9.82584	3.14863
0.873142	0.369514		0.919627	3.36243	1.53349	7.70231	15.4804	8.5629		1.48	2.6	2.85		1.16726	1.13484	10.6951	2.91691
1.20587			0.953164	1.6159		3.35793		10.8454		1.33	2.6	4.25		1.20827	1.02169	9.38039	2.98928
			1.02183	1.30196	2.34227	2.527	15.9711	12.7755						1.22299	2.00219	2.30979	1.67722
1.18019	0.305541		1.44365	0.58982	1.72009	2.83354	7.88196	15.8488		0.811	1.79	2.74		0.643271	1.19042	2.84975	2.28536
0.656828	0.219178		1.00442	0.795109	1.84951	6.34658	7.90355	14.6528		1.03	4.06	1.92		1.24711	1.14204	2.9118	1.73149
0.94365	0.215996		0.530099	0.647414	1.47227		7.66119			1.01	2.38	1.34		0.886628	1.4065	2.39196
1.21933	0.128592									1.14	2.45	2.04

## Sheet: Figure 3
3A
Conditions	ALPK1 Signaling	Angiotensin System	Apoptosis	Autophagy	BCR Signaling	Chemokine Signaling	Coagulation	Complement System	DNA Sensing	Glycan Sensing	HIF1A Signaling	IL-1 Signaling	IL-17 Signaling	IL-2 Signaling	IL-6 Signaling	Immune Exhaustion	Inflammasomes	Interferon Response Genes	JAK-STAT Signaling	Leukotriene and Prostaglandin Inflammation	Lymphocyte Trafficking	Lysosome	MAPK Signaling	MHC Class I Antigen Presentation	MHC Class II Antigen Presentation	Mononuclear Cell Migration	Myeloid Activation	Myeloid Inflammation	NF-kappaB Signaling	NK Activity	NLR Signaling	NO Signaling	Other Interleukin Signaling	Oxidative Stress Response	Phagocytosis	PPAR Signaling	Proteotoxic Stress	RNA Sensing	T-cell Costimulation	TCR Signaling	TGF-beta Signaling	TH1 Differentiation	TH17 Differentiation	TH2 Differentiation	TH9 Differentiation	Tissue Stress	TLR Signaling	TNF Signaling	Treg Differentiation
WT S. aureus n1	0.500864404606392	0.297617352937671	2.12204819417518	1.34894398660215	2.52842523379633	2.23137176986364	1.61374968099791	1.39255344216868	1.73422979197835	1.93318309591387	1.10666742345964	1.48229838543414	0.858055737667659	0.944707097171614	2.13487758011926	1.06824175884709	1.53931805856584	1.20066027696033	2.45885496055622	1.58029175649214	1.24779128480889	-1.20041270905774	1.95528744900487	1.97573120461453	1.24638192300147	2.05021966395812	3.36498845098238	1.99021973728462	3.09489201208118	0.7868625326306	3.15556762032731	0.86209658903382	2.73223118868302	2.20758066312153	1.28579453951511	0.307238007300601	1.67740990273327	2.39225181515203	1.53767319457731	2.39670594119018	1.67594537410696	1.35948289596206	1.68771121661798	1.23196056064528	0.870308567112212	1.6134187878034	2.70361282473375	3.58342285033607	1.16304378038786
WT S. aureus n2	0.426934969164518	0.61980959677987	2.20458052705236	0.989111840884661	2.41489421313363	2.66478482070588	1.59875679181594	1.02064816406291	1.71998352617106	1.97539062224749	1.13392320092147	1.29049780324043	1.08482937851648	1.01380322946783	2.14350661043858	1.56169018148254	1.32385840073457	1.71022384537654	2.74884745926052	1.45140342319902	1.10608257260101	-1.09572294755411	2.58691860164149	2.13606621472777	1.14878229189932	2.11139964901905	3.78316404133246	2.01781019729048	3.54705312688727	1.19067673589808	3.47567205176581	1.0668408100174	3.31163620546387	2.02259527540078	0.853358232933113	0.614389092657983	2.11211635582921	2.87147342108452	1.59223596049873	2.66143565711419	1.9681402848474	1.44742738325094	1.94261422722064	1.03360900643939	0.998308591340225	1.75711190650548	2.85886754370751	3.94510548671082	1.28565664101176
WT S. aureus n3	0.304696823953119	-0.516071417950361	2.32719041632081	1.27005124526966	2.4951351162818	2.45032138615827	2.08983264696576	1.41632535317212	1.4271648061406	2.0123146592019	1.10275589100358	1.4378847741072	0.663925354820401	0.860359611534969	1.91639445715003	1.59703133064134	0.949024429905671	1.19082524532179	2.36232881136631	1.60901143951457	1.39923473326397	-1.41562755945791	2.13108519771495	2.11104300762564	1.57576093554945	1.83561524589028	3.71733673440169	1.81535348635443	3.45599150030733	0.75394887313951	2.97977168171411	0.971065700196824	3.09121037727086	2.01539992832755	1.35474910406361	0.373827818762219	1.7808672075805	2.42728282367022	2.13191146375502	2.5063526097191	1.83371411397159	1.42644760814123	1.87981611947259	1.16168135501919	0.945555387007929	1.62744819165107	2.48176143363501	3.6177779181946	1.42641193762257
WT n1	0.602026958508007	-0.117865025077505	1.21107283777406	0.76394017486959	1.1273987173513	-0.379919449481503	1.30478344929333	0.526518257851069	1.09136517089164	1.3613727197459	0.621146368446692	0.380828339026887	0.43869756922287	1.00871249294992	1.24307361021868	0.694193758836728	0.774572530768356	1.26469741509768	1.30996728374132	0.83234814944706	0.530522666060201	-0.690945978142641	0.788957218413228	1.18194878753236	0.436334543618345	0.731048198140306	1.81437492531136	1.23579708794553	0.804427511460108	0.817770181516183	1.29546083691746	0.942171758573795	0.933043441477247	1.45858580632552	0.694905098089362	0.349733197764415	1.3519102358314	1.49255230733986	0.772076942625107	1.12522949895444	1.44898419820346	0.995057003226174	1.24936714018829	0.727053742316259	0.794115441445973	0.239340230817471	0.999375879419765	0.98497550963574	0.800827716150029
WT n2	0.363388228107271	-0.474209115653226	0.957851427561752	0.651540701874007	0.840859782345666	-0.758100953562453	1.22998833428106	0.523289612680523	0.943005777662283	1.12584947417064	0.483923405797668	-0.582475375740965	-0.314606049462023	0.738156415948846	0.920746036052336	0.54015991070236	0.392531986568095	0.950076976103959	0.398687750487528	0.504260750836754	0.460076677515165	-0.75471845874354	0.255844280936126	1.02623227618102	0.414394907378671	0.434208637033481	1.25889739681845	0.506492017012843	0.635641501699728	0.68572553542965	0.829372362670909	0.835232617852439	0.0954559549690112	1.24971207081695	0.902521175319887	0.0738158754662458	0.659293917012198	1.03833923858666	0.54779790275312	0.831237085186995	0.937501708118825	0.631079987529656	0.577317454038288	0.913045936583754	0.864153544682879	0.272914144190811	0.807986059082477	0.377952943466272	0.602980697943108
WT n3	0.929192198135803	0.110496426918943	0.868451960315592	0.666148103378024	0.980894801995998	-1.14007764625068	1.18883200881259	0.450122697006414	0.977831548546541	1.25749453589012	0.589998656875932	-0.111316544916124	0.156022800112052	0.680758072863414	0.823907782391752	0.505651326648344	0.494094277223618	1.16595010163346	0.53086961525918	0.559698678391991	0.510433848242082	-0.742647898582032	0.267353041621592	0.780625396809511	0.532484339669323	0.361589545308717	1.31658714741242	0.664183381424398	0.290463445525065	0.690345798590389	1.03685167539916	0.769159231236326	-0.0652298973028975	1.11625807128028	0.737109139945537	0.316880784133087	0.843871205091054	1.14900025871552	0.174702100285724	0.86156748576971	1.26776265014376	0.671567995203287	0.659030624151589	0.34714100001084	0.765537789371061	0.173247793761599	0.840176579573736	0.153178946568414	0.226416506695678
YAP-/- S. aureus n1	-0.844244691228349	-0.162981439613542	-1.08964740476131	-0.859550810640031	-1.25404847685739	0.818554374036697	-1.25523013521705	-0.170180469087938	-1.06578278167806	-1.19028879591353	-0.264367191238429	0.15690936771832	0.112278157217882	-0.695680709332706	-0.777064122382349	-0.455269372253024	-0.521513224792954	-0.93007458612962	-0.747834518084188	-0.803484701555394	-0.249212609120283	0.924775434267815	-0.949881172215238	-0.524932790073791	-0.260962873851498	-0.27715420573969	-1.2709150129749	-1.03992858340893	-0.705677861384392	-0.845394261541373	-1.16303688054321	-0.793171616531546	-0.644697961467335	-1.25576910822862	-0.233775699095696	-0.605505351734875	-1.27323385131314	-1.50969473246219	-0.782942352086185	-0.967682319985481	-1.67343351999143	-0.786862951375666	-0.494507787235627	-0.250753316858594	-1.03367145293753	-0.0998639505067975	-1.27541731825196	-1.04263454016691	-0.469253329881835
YAP-/- S. aureus n2	-0.56399899632696	0.842008197147796	-1.16349059123457	-0.8972946742226	-1.1737447890405	0.41909287691646	-1.10254953281789	-0.764185997103453	-0.91857828156156	-1.2195366715715	-1.19991213963895	-0.39004504269059	0.0713368056474596	-0.998695791491884	-1.58555587069448	-0.664563046188566	-0.559353120394605	-0.902802453362759	-1.36723708421226	-0.697615074271949	-0.669954660391019	0.67289098826406	-0.822923209440356	-0.87136503762318	-0.51686170907442	-1.34455180956478	-1.80070391711318	-0.858870859907128	-0.798162814624143	-0.784805457526515	-1.36041476304116	-0.747340147570107	-1.05395711722358	-1.30539549036725	-0.673850562628945	-0.153305226846641	-1.13771030384204	-1.57862156853706	-0.151548974525557	-1.11942693863861	-1.44507703972226	-1.33066506975013	-1.65047273752197	-1.51161651569574	-0.610751041079484	-0.189018339662544	-1.03637834254431	-1.06500431471894	-0.913073781378718
YAP-/- S. aureus n3	-0.61098803527734	0.128771040504851	-1.15637700747713	-0.922081474834599	-0.859313770350032	0.584815446931855	-1.20517430311432	-0.632691239280955	-1.15024437399169	-1.26290652099458	-0.163617235519779	-0.199580611422376	0.234923550427698	-0.941233246007924	-0.948352784872434	-0.962182647324494	-0.903935254762446	-1.31005034960542	-0.62583881536559	-0.525092321943934	-1.07663478793116	0.752957414715725	-0.917728219810915	-1.00925494688371	-0.814744608299581	-0.495909276370436	-1.79374958032175	-1.04778395764027	-0.695669074185989	-0.472833032451646	-1.59946416405917	-0.577258230595864	-0.360918258803059	-1.38603553467259	-0.90283697912277	-0.270866294204533	-1.13260533894791	-1.41217450347527	-0.949329722913965	-1.05537364490034	-1.42096348569747	-0.499728804780385	-0.546953053268066	-0.643332631539859	-1.19379779651853	-0.519973557376067	-1.22163965569754	-1.28114332378216	-0.836875259443832
YAP-/- n1	-0.459985606782767	0.222721961500539	-2.22723412618149	-1.08392356417613	-2.38522904301988	-1.92890318758346	-1.73825185089259	-1.1287003300429	-1.63377669549543	-2.18900671308083	-1.00948635929693	-0.846962255461097	-0.964651281732505	-0.684751584151877	-2.12195571150977	-1.25990131548893	-1.2473915587813	-1.19885455554048	-2.42367267662636	-1.62361895561475	-1.25988464836657	1.25705631121751	-1.71563480054586	-2.47299766514345	-1.16189534475984	-1.52006460596929	-3.26269174449677	-1.75303236651657	-3.1217478401132	-0.960668212281998	-2.95332575717392	-1.08252152903882	-2.82255902039737	-2.11426415787707	-1.13003423212835	-0.372849509848978	-1.85839591135226	-2.06400950416056	-1.58009334810438	-2.50216032415716	-1.41134330582264	-1.19474626208169	-1.62031514368218	-0.99147604597668	-0.979899319369793	-1.7864678714197	-2.31456068721722	-3.13446538293754	-1.28683443776059
YAP-/- n2	-0.197160971236339	-0.201650456027033	-1.78787841998739	-1.04388726044429	-2.49719945101417	-2.53295901051405	-1.70230003495646	-1.60278561572667	-1.71395455942516	-1.98028144101132	-1.13524225843147	-1.21331242375617	-1.53077688549621	-1.34743880009543	-2.23955757020727	-1.32976580525147	-1.15982785993199	-1.70120240199642	-2.3524433968389	-1.27788370667108	-1.13361169671403	0.830428931078988	-2.03422892818035	-2.37459537134586	-1.36627121709848	-1.90533701816278	-3.50172999884245	-1.50749337758597	-3.20271908631296	-1.08334720262078	-2.84220849995892	-1.18111896294727	-2.34518303419032	-2.19874614977292	-1.81492519714505	-0.270898871419168	-1.4785391858648	-2.44613091890125	-1.97858378192247	-2.56367363650782	-1.61676192697961	-1.28118231286762	-1.76182314513953	-0.814679187986768	-0.765487310768682	-1.54798632916007	-2.59258779597941	-3.43249258031061	-0.951113068883487
YAP-/- n3	-0.450725281623358	-0.748647121468002	-2.26656781355786	-0.882998268560436	-2.21807233462275	-2.42898042722066	-2.0224370551683	-1.0309138756998	-1.41124392923856	-1.82358496459816	-1.26578976237942	-1.40472641553966	-0.810035136941756	-0.578696788856777	-1.51002001670433	-1.29528608065192	-1.08137866510286	-1.43944951385906	-2.29252938954378	-1.60931943782442	-0.864843379968258	1.46196647199387	-1.54504945913954	-1.95850107642084	-1.23340318803276	-1.98106402354297	-3.6255584425097	-2.02274676225343	-3.30449242133999	-0.778281490782103	-2.85424616401838	-1.065156220227	-2.87103187847944	-1.80992137435418	-1.07301461974581	-0.362459522030359	-1.54498423275749	-2.3602686370125	-1.31389938494245	-2.17421141374519	-1.56446905117859	-1.43787747245786	-1.921784914842	-1.20263390295707	-0.654372400286265	-1.54017100660464	-2.2511965204618	-2.70667351299576	-1.04818740246255
3B
YAP-/- SA vs baseline of WT SA
Genes	log2(fold change)	-log10(p-value)
ATF4	-1.15	7.15304
GADD45B	-2.98	7.15304
CXCL8	-1.58	6.64207
CD81	-0.449	6.42366
THBS1	-4.5	6.42366
ETS1	-2.69	6.36653
AP1S2	-0.601	6.27491
AHR	-1.36	6.14691
SEM1	0.495	6.14691
FAS	-1.17	6.08831
C1QBP	0.472	6.08831
PELI1	-1.54	6.08831
MAPK1	-0.643	6.05453
DDX5	-0.287	6.05453
STAT1	-0.835	6.03668
IL11	-5.18	5.9914
LDHB	0.521	5.9914
LCP1	-0.702	5.9914
XBP1	-1.14	5.85387
IL6ST	-0.753	5.72816
IFI6	-2.97	5.72816
AP1G1	-0.77	5.72816
CD44	-2.68	5.72816
CEBPB	-2.06	5.53313
MAP2K3	-1.43	5.47108
MAFB	-1.92	5.4698
RAB31	0.574	5.45842
ATG12	-0.611	5.45842
MT2A	-1.22	5.44491
CBL	-1.01	5.44491
SSR1	0.72	5.44491
CALM1	-0.36	5.42946
HSP90AA1	0.327	5.42946
HERC5	-0.947	5.39469
CASP8	-1.26	5.37572
HLA-B	-1.48	5.31158
EIF3F	-0.655	5.2993
TCN2	-3.02	5.2993
BNIP3	1.17	5.09745
JUN	-0.769	5.05257
KDM6B	-1.87	5.05257
TLN1	-0.646	5.01323
LAMP1	0.56	5.00833
NPC2	0.8	4.88606
NFATC1	-0.911	4.81531
ISG15	-3.35	4.81531
IGFBP7	-1.08	4.75696
ACVR1	-0.763	4.73049
TGFB1	-1.04	4.67366
PANX1	-1.11	4.66756
GBA	0.911	4.64207
ATP6V0D1	-0.4	4.5784
ERN1	-1.52	4.5784
TNFRSF10B	-0.769	4.49894
LIMK2	-1.06	4.49894
ATG13	-0.65	4.48545
MCL1	-1.17	4.47366
MAPK13	0.765	4.44733
NFE2L2	-0.704	4.4034
STAT3	-0.557	4.38091
AKT3	-0.613	4.36653
MARCKS	0.913	4.36552
DNAJA2	-0.674	4.36552
TOLLIP	-1.16	4.35164
LAT2	-4.06	4.34104
SOD2	-0.455	4.29499
ATG10	1.59	4.28233
TXN	-0.442	4.27165
TGFB2	-2.57	4.26922
THOP1	-0.44	4.2644
ATF2	-0.599	4.25026
JUNB	-2.21	4.25026
CD59	-0.505	4.25026
TRAF2	-1.42	4.25026
NOTCH1	-2.4	4.21896
NFKB2	-1.19	4.21325
HLA-E	-0.687	4.14388
IL17D	-0.902	4.09637
SMAD4	-0.521	4.09637
CASP4	-3.95	4.09259
CD79A	-4.24	4.04335
TXNIP	-0.632	4.02641
DDIT3	-1.77	4.01412
LGALS3	-0.741	4.01412
TRAF6	-1.11	4.01412
IFI16	-0.323	3.99568
STING1	0.95	3.98297
SORT1	0.369	3.97881
BCR	-0.525	3.95078
TGFBR2	-1.09	3.94692
MAP1LC3A	-1.82	3.93554
SLC2A3	-0.492	3.91364
CASP3	0.205	3.87615
PIK3C3	-0.669	3.85387
IRF7	-2.3	3.80967
CGAS	-2.24	3.8041
ACSL4	-0.556	3.77728
LIF	-5.03	3.71444
GBP2	-4.66	3.71444
NAMPT	-0.32	3.71444
PRKCA	-0.63	3.70553
APEX1	0.483	3.69465
RAF1	-0.485	3.61261
CRK	-0.433	3.55284
TNFRSF9	-2.39	3.5376
ICOSLG	-1.29	3.47496
IRF1	-1.27	3.47496
PTGS2	-3.46	3.47496
EIF2AK3	-1.08	3.47496
IFIT2	-2.77	3.43652
IFIH1	-1.41	3.43652
JAK2	-1.25	3.41567
TBX21	-3.21	3.41117
CDH1	-3.14	3.37161
CTSL	-0.318	3.36051
MX1	-2.14	3.33536
HLA-C	-0.562	3.3279
IL32	-1.83	3.3279
PLAU	-1.51	3.32422
IRF9	-2.78	3.31247
PLAUR	-2.41	3.30277
PFKFB3	-0.606	3.27327
ATF6	-0.266	3.21753
ITPR3	-0.817	3.21753
AKT2	-0.444	3.20971
REL	-0.71	3.20204
RELB	-1.91	3.20204
IFI27	-0.946	3.19044
IL12A	-3.42	3.19044
GCA	-0.597	3.18442
IKBKB	0.823	3.18046
SUGT1	-0.372	3.1798
RELA	-0.753	3.17522
CCR4	-5.03	3.17522
PLAT	0.301	3.17522
TRIM21	-1.02	3.17134
PLCG1	-0.27	3.16558
CXCL2	-1.23	3.14327
PSMB8	-1.76	3.14026
IL10RB	-0.726	3.13668
RAB7A	-0.138	3.13312
NFATC2	-2.11	3.0655
NEU1	0.362	3.05208
IRF4	-2.12	3.04479
STAT5B	-0.296	3.02872
NEO1	0.292	3.01728
IL7R	-3.39	3.007
CTSA	0.487	3.007
RNF135	0.959	2.99568
CTSZ	0.319	2.98716
RHOG	-0.653	2.97881
PXN	-0.667	2.97881
HLA-A	-0.677	2.9393
PTGER4	-2.62	2.93554
TANK	-0.329	2.92812
SMAD5	-0.617	2.88606
ACSL1	-0.278	2.85699
RPS6KA3	-0.233	2.84771
SAMHD1	-0.497	2.84466
DDX58	-0.836	2.78516
VEGFA	-0.383	2.77728
SMAD3	-0.583	2.77211
MAPKAPK2	-0.356	2.76195
LAG3	-3.67	2.7122
MAPK8	-0.407	2.7122
CCL2	-1.38	2.70774
IL31RA	-2.65	2.70115
ADGRE5	0.712	2.69037
PIK3CA	-0.676	2.64782
RNF114	-1.2	2.64782
MVP	-2.19	2.64397
FOS	-3.27	2.63827
SOCS3	-1.9	2.63451
IRAK4	0.903	2.6073
TRIM33	-0.297	2.59176
DDOST	0.227	2.58503
ACSL3	-0.651	2.56864
YWHAQ	-0.176	2.56543
ATG4A	0.556	2.52871
CBFB	-0.217	2.52288
NFATC3	-0.456	2.51999
DTX3L	-0.658	2.50446
SIRPA	-0.495	2.49349
MAP3K1	-0.498	2.48545
C5AR1	-2.68	2.47886
PIK3R4	-0.312	2.47886
OAS3	-0.605	2.43063
BCL2L1	-0.655	2.39903
PTK2B	-1.23	2.38405
PPIA	0.275	2.36552
CD70	-2.2	2.35556
IFNAR1	0.286	2.35556
PRDM1	-3.12	2.33255
BCL3	-1.18	2.28233
NLRC4	-3.97	2.26122
NT5E	-1.87	2.26122
CCL20	-2.26	2.26122
NCF2	-2.65	2.26122
RPS6KB1	-0.697	2.24185
IL4R	-1.22	2.20901
OS9	0.0882	2.20901
STRAP	0.144	2.20761
PAK1	-0.534	2.19997
PSMB10	-2.36	2.19723
PSMB9	-2.68	2.19723
SOCS1	-2.84	2.19518
GATA3	-0.438	2.19518
CTSW	-2.46	2.19044
NAE1	0.195	2.10679
NFKB1	-0.761	2.09637
HLA-DQA	-3.74	2.08407
CD68	-1.01	2.04239
RIPK2	-0.437	2.02365
NLRC5	-2.89	2.01818
LITAF	-0.533	2.01412
DNAJC10	-0.219	2.011
CDK4	0.136	2.00524
PSEN1	-0.23	1.9393
SCARB2	0.543	1.93554
HLA-DQB1	-0.599	1.93181
TRIM5	-0.802	1.91009
CHUK	-0.232	1.91009
HMOX1	-0.612	1.90658
ALOX5	-2.34	1.90658
FYN	0.17	1.89963
HAMP	-3.27	1.87615
SP100	-0.576	1.87615
TCF7	-0.887	1.86012
LILRA6	-1.1	1.85078
PTGER2	-0.966	1.84771
IL12RB2	-2.13	1.84771
RSAD2	-1.58	1.83268
GLA	-0.115	1.82681
BCL6	-1.12	1.7986
MYC	-0.44	1.79317
UBA52	0.212	1.79048
CBLB	0.343	1.79048
CD274	-2	1.79048
AKT1	0.507	1.77728
IL10RA	-2.04	1.77469
ATP6V1B2	0.247	1.75945
HPGD	0.509	1.73049
HLX	-0.541	1.72816
TPP1	-0.363	1.72584
CSF1	-0.814	1.71897
NFAT5	-0.871	1.70115
IL15	-2.57	1.67572
STAT5A	-1.95	1.66354
CD14	-1.9	1.66154
NRAS	0.161	1.64975
IL6R	-2.59	1.64589
NDUFS8	-0.375	1.64016
SYK	-0.301	1.63451
FOXO1	-0.486	1.62342
MAP3K3	-0.216	1.62342
TIMP2	0.197	1.6216
MAP2K7	-0.542	1.61798
ALOX5AP	-1.76	1.60906
CFLAR	-0.369	1.6073
MAPK9	-0.204	1.60206
HMGB1	0.325	1.59346
IFNGR2	0.135	1.58503
CXCL1	-1.13	1.58336
BCL2	0.883	1.57675
HLA-DMA	-0.963	1.57675
IRF3	-0.869	1.57349
NGLY1	-0.181	1.56225
IL27RA	-1.01	1.54975
MAP3K7	-0.147	1.54668
KPNB1	-0.163	1.54668
GAB2	-2.25	1.54363
IL1RAP	-0.753	1.49894
RUNX3	-1.83	1.47625
IFIT1	0.566	1.45717
VAMP3	0.174	1.43652
RB1CC1	0.206	1.41117
IFITM3	-0.653	1.41005
AP1M1	0.155	1.41005
LANCL1	0.159	1.41005
MLKL	-1.42	1.40561
IL24	-1.83	1.38195
C5	-1.14	1.38195
DIABLO	-0.231	1.34969
IFIT3	-1.42	1.34969
IFI44	-0.742	1.34969
CYSTM1	-0.271	1.34775
PDHB	0.132	1.31785
NLRP1	-0.92	1.31515
RACK1	-0.25	1.30452
HLA-DPA1	0.589	1.29757
SELENOS	-0.542	1.24872
PRKCD	-0.28	1.24795
GNS	0.287	1.24642
CCL21	-1.04	1.24642
ALPK1	0.715	1.24336
HSP90AB1	-0.123	1.2426
CARD11	-0.504	1.23657
HSP90B1	0.0889	1.22185
TRIM25	-0.679	1.2204
FCGRT	0.338	1.21396
PIK3CD	-0.768	1.20412
SP1	-0.189	1.20412
STT3B	-0.192	1.19314
ULK1	0.263	1.19111
PLEK	-1.08	1.18243
MSRA	0.401	1.17263
TRAM1	0.116	1.15243
EPHX2	1.23	1.14267
RNASEL	0.536	1.13253
ATG3	0.155	1.12494
TIFA	-0.509	1.08831
LTA4H	0.0635	1.05502
IFITM1	-0.448	1.05502
CREBBP	-0.186	1.0511
TAB1	-0.111	1.01954
PLCG2	0.389	1.01592
ATM	-0.168	1.01592
IL20	-1.31	1.01457
PIK3R3	-0.258	1.00305
WIPI1	-0.562	0.995679
PARP1	-0.0861	0.995679
IL17RA	-0.474	0.982967
PRKCSH	-0.149	0.966576
RPS6KA1	0.16	0.931814
IRAK1	0.127	0.928118
IL36RN	-1.09	0.879426
GSK3B	0.255	0.869666
PSAP	-0.0861	0.866461
MYD88	1.13	0.856985
MAP3K5	0.538	0.853872
TAP2	-0.294	0.853872
GLB1	0.315	0.841638
STAT4	-0.64	0.829738
TAB2	-0.23	0.826814
PTPN4	-0.256	0.823909
EVL	0.29	0.801343
CXCL16	-0.245	0.793174
CD8B	-0.867	0.782516
ATG7	0.14	0.767004
LTBR	-1.23	0.759451
CUL1	0.0846	0.752027
MAVS	0.291	0.744727
LYN	0.188	0.728158
OAS1	-1.39	0.718967
ATP6AP2	0.112	0.703335
TYK2	0.154	0.69897
APP	0.076	0.696804
TIGIT	-1.27	0.67162
ADAR	-0.123	0.669586
GUCY1A1	-1	0.661544
JAK1	-0.116	0.649752
IKBKE	1.3	0.642065
ARRB2	0.135	0.640165
HLA-DMB	0.359	0.634512
BECN1	-0.144	0.632644
IFITM2	0.227	0.630784
STAT2	0.449	0.623423
ICAM3	0.212	0.619789
GK	-0.193	0.617983
RBCK1	0.181	0.610834
MIF	0.194	0.600326
ULK2	-0.195	0.585027
PLEKHA1	0.105	0.578396
CXCL3	-0.291	0.575118
IL7	-0.75	0.551294
GPX7	0.363	0.546682
PRKCQ	-0.367	0.540608
DHX58	-0.926	0.537602
APOBEC3G	0.4	0.528708
KRAS	-0.0858	0.492144
LAMP3	-0.404	0.488117
LAT	0.789	0.486782
TLR9	0.539	0.481486
TRIM6	-0.283	0.473661
IL18	-0.531	0.473661
RAB5C	-0.146	0.467246
EGLN1	-0.0947	0.452225
EIF2AK2	0.0927	0.431798
PARP9	0.185	0.423659
TNFRSF1A	-0.0803	0.38934
IFI35	0.441	0.385103
LRRK2	-0.245	0.371611
RNF31	-0.0761	0.349692
VRK3	-0.0589	0.340084
UBE2N	0.0436	0.327902
IL18R1	-0.302	0.315155
CXCR4	-0.0566	0.305395
FBXO6	-0.322	0.296709
ACOX1	0.0525	0.294136
GUCY1B1	-0.0783	0.294136
TBK1	0.0941	0.289037
MAF	-0.175	0.289037
IL4	-0.547	0.286509
SOD1	0.101	0.286509
ENTPD1	-0.161	0.279014
STAT6	0.638	0.264401
IL17RC	0.276	0.258848
IL13	0.285	0.254145
CD276	0.0706	0.252588
TAP1	0.135	0.250264
MGAM	-0.409	0.243364
IL17RD	0.348	0.238824
RIPK1	-0.0439	0.223299
FURIN	0.0648	0.223299
RGMA	-0.24	0.223299
PTPN6	0.131	0.218245
MAP2K4	-0.032	0.21254
CXCR2	0.31	0.198596
TNF	0.284	0.198596
PIK3CB	0.141	0.196543
FOXP3	0.441	0.195861
DERL1	0.0254	0.194499
IL12RB1	-0.29	0.194499
ITGAX	0.341	0.184422
LAMP2	0.0181	0.181115
HLA-DPB1	-0.0504	0.179142
TLR7	0.295	0.177832
LEF1	0.0527	0.176526
RBPJ	0.0376	0.176526
MDFIC	0.0305	0.16813
IKBKG	-0.0683	0.166216
MAP2K2	-0.0449	0.14813
GBP4	0.341	0.14752
HLA-DRB	0.0839	0.143271
CAP1	-0.0351	0.138466
VWF	0.361	0.136677
AIF1	0.206	0.136083
IL17RB	-0.163	0.133122
CX3CR1	-0.222	0.123782
CASP10	-0.144	0.121478
MAP3K8	-0.0696	0.114074
TRIM56	-0.202	0.114074
RASGRP1	0.0828	0.110138
IFNLR1	-0.0737	0.107905
DDAH2	-0.0367	0.107349
CXCL14	-0.17	0.103474
NFATC4	0.0832	0.0952845
CARD17	-0.193	0.091515
HLA-DOB	0.17	0.0909791
IL13RA1	-0.0245	0.0736576
NOX1	-0.125	0.057992
SIGIRR	-0.0333	0.0550241
MTOR	0.024	0.0525663
CYP2E1	0.078	0.032452
MAPK14	0.00686	0.0296531
IL11RA	-0.0796	0.0287242
IFNAR2	-0.00742	0.02365
IL17F	-0.0389	0.0168249
PELI2	-0.0084	0.0168249
BST2	0.0153	0.0168249
PRCP	-0.00432	0.0163737
IL20RA	-0.0127	0.0163737
TGFB3	0.00754	0.0163737
TRAF3	0.00324	0.0070049
KLRK1	0.00541	0.00436481
CCNC	0.000195	0
NOS2	4.46e-16	0
AGT	2.17e-16	0
[truncated: 4 more columns]

## Sheet: Figure 4
4A				4C							4E								4G												4I
YAP-/- vs baseline of WT				LC3-I / GAPDH							Number of CytoID+ vesicle per cell				Mean volume of LC3+ vesicle per cell				Mean volume of CytoID+ vesicle			Mean volume of SiR+ vesicle			Mean volume of CytoID+ SiR+ vesicle			CytoID+ SiR+ vesicles/ CytoID+ vesicles (%)			A450/A550 at T0 (fold change vs WT CTRL)							A450/A550 at T20 (fold change vs WT CTRL)
Genes	log2(fold change)	-log10(p-value)		WT	WT	WT	YAP-/-	YAP-/-	YAP-/-		WT	YAP-/-	YAPΔ TEAD-/+		WT	YAP-/-	YAPΔ TEAD-/+		WT	YAP-/-		WT	YAP-/-		WT	YAP-/-		WT	YAP-/-		WT	YAP-/-	YAP ΔTEAD-/+	WT BafA1	YAP-/- BafA1	YAP ΔTEAD-/+ BafA1		WT	YAP-/-	YAP ΔTEAD-/+	WT BafA1	YAP-/- BafA1	YAP ΔTEAD-/+ BafA1
ATF4	-1.19	7.27654		CTRL	CQ	Rapa+CQ	CTRL	CQ	Rapa+CQ		0	1	32		0.412	0.487	1.011		0.930837	1.31054		0.869052	1.12704		0.921106	1.27505		54.2394	61.047		1.1728	1.13145	1.25443	1.7319	2.00786	3.50014		1.04515	0.988225	0.809981	0.97522	1.14788	1.81024
GADD45B	-2.94	7.27654		0.590125	1.34896	1.58365	0.317162	0.954986	1.26533		9	33	17		0.188	2.017	0.345		1.02605	1.28731		1.03369	1.09179		1.04971	1.18278		58.534	56.4052		1.26149	1.29208	1.0125	2.30574	2.43945	2.4875		0.981679	1.03486	1.01757	1.22897	1.40692	2.07347
CXCL8	-1.9	7.27654		0.899519	0.968397	0.964915	0.40442	0.557854	0.626344		19	3	3		0.335	37.743	0.707		1.04311	1.21027		1.09725	1.12333		1.02918	1.0915		61.3686	57.5872		0.88709	0.830031	0.971913	2.0949	2.65651	2.06796		0.941542	1.00646	1.13557		1.96008	1.4525
AP1S2	-0.572	6.01368		1.51036	1.97782	1.64503	0.521477	0.926613	0.724309		33	95	28		4.353	1.65	0.182			1.04177			1.02899			0.915138			50.8445		0.821111	1.07125	0.870882	2.73569	2.3488	2.43519		0.988006	1.01282	0.976971	1.19284	1.69289	2.8397
ETS1	-2.43	6.01368		1.09837	2.33253	2.72284	1.47449	1.88971			25	14	121		0.713	1.652	0.156														0.85751	1.23993	1.0584	1.26011	1.92416	2.10035		1.04362	0.995204	1.24962	1.02763	1.31823	1.99498
THBS1	-3.83	6.01368		0.878316	1.71055	2.31413	0.637418	1.77023	1.61988		3	16	11		0.34	1.01	0.569		0.9935	1.13103		1.02386	1.10402		0.98557	1.13639		56.4763	57.3756
LCP1	-0.797	6.01368		1.02331	2.65536	2.35149	1.0373	2.20041	2.20394		21	3	154		0.362	1.673	0.95		1.06739	1.26844		1.00725	1.12319		1.02492	1.26584		53.9581	59.7331
CD81	-0.361	5.95078		0.794548	1.07207	1.2519	0.654603	0.8992	0.780132		3	19	22		0.052	0.606	2.074		0.96335	1.25251		0.892943	0.95721		0.953072	1.02324		52.7615	46.5073			0.813447	0.736052		1.10997	1.04179		0.886881	1.0095	0.933362	1.10889	1.6312	1.36038
STAT1	-0.813	5.72584		1.39882	1.7064	2.0938	0.956729	1.44209	0.946989		8	18	8		0.123	0.33	0.782		0.97576	1.43112		1.07595	0.95294		1.03644	1.10097		58.7168	44.6705		0.809123	0.907526	0.75324	1.41305	1.34875	1.05419		0.947759	0.999706	0.868564	1.36098	1.48246	1.98486
IFI6	-3.05	5.4698		0.806635	1.2597	1.44412	0.557678	1.1101	1.06332		20	52	27		1.215	0.16	4.054															0.957648	0.785837	1.75494	0.715612	0.905573			0.897193	0.902965	1.47104	1.16359	1.79634
MAPK1	-0.537	5.35067									5	47	11		10.84	0.214	1.524		1.19432	1.26642		1.14031	1.3818		1.16721	1.41853		41.2624	55.7032		1.31905	1.01063	0.819771	1.31551	1.22508	1.08551		1.21324	1.17976	1.1204		1.16594	2.29881
CD44	-2.59	5.35067									13	27	44		0.091	2.99	0.887		0.915966	1.41155		1.01471	1.35109		0.951713	1.47098		38.8749	51.4924		0.871827	1.0057	0.902551	0.951618	1.17585	1.06373		0.952119	1.22701	1.07946	1.24423	1.85752	1.3207
AHR	-1.01	5.35067		LC3-II / GAPDH							13	21	20		0.351	0.418	0.329		0.825051	1.26175		0.9443	1.32378		0.964344	1.42572		39.4604	52.9313
EIF3F	-0.713	5.15864									5	37	23		0	0.698	1.937		1.06466	1.51572		0.900674	1.39691		0.916738	1.50959		28.7633	48.9881		1.07167	0.878796	0.807977	1.13845	1.90964	1.79649
FAS	-0.825	5.07988		WT	WT	WT	YAP-/-	YAP-/-	YAP-/-		0	11	55		0.249	2.653	0.773														1.10821	1.07365	0.974392	1.72537	1.66652	1.37203		1.05479	0.960452	0.913638	1.77407	1.37564	1.15079
FALSE	-0.899	4.98297		CTRL	CQ	Rapa+CQ	CTRL	CQ	Rapa+CQ		10	130	37		0.516	0.818	1.473														0.896098	1.5925	0.996759	1.93225	1.23514			0.91184	0.982901	1.09186	1.49506	1.24281	1.7233
DDX5	-0.202	4.95078		0.794889	11.1059	11.2791	0.51414	6.74277	9.33936		2	109	17		0.476	0.838	0.739														0.924021	1.10107	0.959707	1.41392	1.70366	2.21092		0.815762	1.47016	0.822135	1.35144	1.67306	1.59856
HSP90AA1	0.306	4.9431		0.994075	10.8969	12.0399	0.684387	8.39583	10.0223		4	31	3		0	0.576	4.172																					1.21761	0.921754	0.713476	1.31044	1.76065	0.748626
SEM1	0.309	4.86967		1.21104	14.6464	14.3421	0.544413	8.8163	9.69131		12	7	22		0.952	3.474	0
SSR1	0.634	4.83863		1.44671	10.9036	12.9645	1.3476	9.18581			8	9	18		0	0.717	0.899
TXN	-0.613	4.83863		0.495671	11.4748	11.9714	0.86674	10.4504	10.4281		10	10	14		0.116	0.888	2.199
ATG12	-0.524	4.83863		1.05762	13.3043	13.5199	1.12457	11.0291	10.6411		29	0	11		0	2.841	0.885
IL11	-3.55	4.81816		1.32329	8.24257	10.3129	0.742788	7.0267	8.89987		60	191	49		1.934	0.992	1.469
LAMP1	0.57	4.80967		0.588903	7.41685	10.6931	0.633497	6.72764	6.82338		22	6	14		0.076	0.619	0
CEBPB	-1.64	4.78516		1.0878	12.1455	16.0411	0.756339	12.1183	19.2871		19	30	25		1.426	1.649	0.622
TCN2	-2.66	4.70997									3	58	38		0.12	0.889	7.831
TLN1	-0.622	4.69465									0	2	19		0.072	1.849	0.123
PELI1	-0.899	4.62709		LC3-II / LC3-I							7	30	10		0	0.588	4.351
ATG13	-0.736	4.60906									18	3	3		5.283	0.376	1.715
AP1G1	-0.524	4.57187		WT	WT	WT	YAP-/-	YAP-/-	YAP-/-		8	19	40		0.698	0.085	0.065
PLAT	0.571	4.57187		CTRL	CQ	Rapa+CQ	CTRL	CQ	Rapa+CQ		20	13	7		0	0.938	0.816
CTSL	-0.539	4.48678		1.24187	7.59052	6.56642	1.49456	6.50961	6.80498		35	49	9		0.084	0.45	0.835
THOP1	-0.511	4.44129		1.01888	10.3744	11.5039	1.56021	13.8758	14.7525		19	13	13		6.227	0.288	1.279
IGFBP7	-1.02	4.44129		0.739249	6.82743	8.03807	0.962514	8.77206	12.3359		11	22	12		0.381	0.297	1.048
CBL	-0.736	4.44129		1.35554	4.8109	4.90021	0.940587	5.0027			23	13	6		0.169	0.507	6.231
IL17D	-1.1	4.41908		0.580797	6.90385	5.32403	1.39941	6.07552	6.62527		3	20	28		0.505	0.853	0.773
MAFB	-1.33	4.38828		1.06366	5.15645	5.91715	1.11574	5.15841	4.96897		0	11	26		0.082	1.19	0.103
DNAJA2	-0.721	4.36754		1.45454	6.71476	7.19455	0.991007	6.82472	9.96335		15	12	27		0.359	0.654	1.263
HLA-B	-1.1	4.36754		0.367682	3.79602	4.46021	0.578289	4.07436	6.2928		5	11	16		2.312	0.669	1.337
MAP2K3	-0.964	4.36754		1.17778	8.42055	9.70109	1.18447	9.53383	15.8413		62	21	28		0.111	1.083	7.533
NPC2	0.674	4.31069									17	6	97		0.125	1.578	2.77
CASP8	-0.888	4.31069									31	17	8		0	0.607	1.906
MT2A	-0.819	4.31069									71	8	19		3.301	1.007	0.041
LDHB	0.28	4.31069									32	28	3		0.728	0.704	4.034
CASP3	0.258	4.31069									0	5	7		0	1.095	1.02
CD59	-0.547	4.31069									10	15	7		0	1.203	7.324
LGALS3	-0.865	4.25727									1	41	8		0.612	0.894	1.637
HERC5	-0.639	4.24565									18	36	7		0.188	0.653	0.332
VEGFA	-0.73	4.24565									22	8	22		0.194	1.407	15.883
CGAS	-2.81	4.24565									95	57	0		0	1.582	0.603
SLC2A3	-0.588	4.22768									7	11	3		18.722	0.936	2.94
STING1	1.08	4.16941									18	30	2		0.633	0.739	0.554
GBA	0.769	4.10513									12	34	3		0.628	1.008	1.753
AKT2	-0.661	4.08778									17	43	29		3.919	0.315	0.523
IFIT1	1.92	4.06198									22	9	5		1.929	1.019	0.673
BCR	-0.555	3.92812									12	8	3		0.747	0.293	0.691
PFKFB3	-0.829	3.91721									9	41	21		7.335	0.561	0.831
KDM6B	-1.23	3.85078									14	10	17		0.984	0.95	0.991
NEO1	0.435	3.85078									0	47	10		0.741	0.485	2.15
NAMPT	-0.359	3.85078									8	7	15		3.694	0.761	0.477
TGFB2	-2.26	3.80688									28	16	16		3.007	0.588	2.917
YWHAQ	-0.308	3.78252									16	33	2		0	1.199	0.301
AKT3	-0.495	3.69037									7	5	112		0	0.54	0.76
C1QBP	0.183	3.68194									17	1	3		0.047	0	1.323
ISG15	-2.09	3.68194									2	0	6		0.006	1.534	0.829
TGFB1	-0.733	3.67572									0	86	12		0.098	1.428	2.573
ERN1	-1.11	3.67572									1	29	75		0.618	0.664	0.354
RELB	-2.43	3.67572									0	6	16		81.425	1.871	4.942
IL6ST	-0.347	3.67572									14	21	14		1.005	0.595	0.456
MARCKS	0.726	3.67572									7	11	18		5.938	0.132	0.952
RAF1	-0.52	3.66756									2	11	16		0.07	1.51	5.216
STAT5B	-0.403	3.65758									5	45	19		0.1	0.693	0.294
MAPK13	0.576	3.63264									5	8	9		0	0.37	0.823
TXNIP	0.565	3.62342									3	10	9		3.306	0.153	0.687
TBX21	-3.61	3.60206									4	9	1		0	0.491	1.217
TNFRSF10B	-0.554	3.60206									1	4	34		0.869	0.498	0.685
ACVR1	-0.504	3.60206									3	123	15		0	2.358	0.199
MCL1	-0.854	3.60206									12	7	0		4.513	0.798	0.299
NEU1	0.461	3.52578									7	38	8		0	0.892	0.431
RAB31	0.276	3.52578									10	21	258		0.876	1.325	3.302
PANX1	-0.731	3.52578									10	31	21		0.561	0.872	1.532
CASP4	-3.28	3.51713									0	42	22		0.132	0.555	0.485
TOLLIP	-0.842	3.45223									8	13	29		0.351	0.681	0.663
CD79A	-3.44	3.40782									52	54	10		0.08	0.728	2.019
HSP90B1	0.262	3.32883									21	61	0		0.38	3.479	1.423
DDIT3	-1.49	3.32883									19	71	21		2.35	0.581	1.573
TAB1	-0.37	3.25649									13	8	24		0.134	1.424	3.985
ITPR3	-0.861	3.22841									14	3	7		0.243	0.037	1.164
NFKB2	-0.835	3.18642									25	27	8		0.153	0.767	2.496
LIMK2	-0.652	3.18642									9	0	30		0.827	0.954	2.335
ATG10	1.07	3.18642									16	36	4		0.399	0.674	0.18
APEX1	0.415	3.1831									36	91	40		0.318	2.017	7.222
PIK3C3	-0.539	3.18111									9	28	1		0	0.562	0.241
LAT2	-2.66	3.17457									4	31	1		1.517	0.654	1.188
REL	-0.731	3.17134									12	39	9		1.236	0.705	0.622
BNIP3	0.568	3.17134									1	35	8		0.452	0	0.604
JUN	-0.38	3.17134									12	34	29		0.395	0.502	3.818
NFATC1	-0.489	3.15864									8	2	125		13.213	1.198	1.106
PRKCA	-0.528	3.15802									8	68	58		0.787	0.469	0.31
HLA-C	-0.544	3.15428									22	66	11		0.081	0.902	1.15
NFATC2	-2.26	3.13018									11	3	54		0.639	2.577	0.591
IRF7	-1.82	3.11577									15	38	12		0.876	1.359	0.512
NFE2L2	-0.433	3.11577									0	24	13		0	1.131	0.63
MAPKAPK2	-0.421	3.05502									17	28	12		0.777	0.466	0.235
TRAF6	-0.791	3.05502									36	66	10		1.614	0.885	3.406
RNF135	1.01	3.00436									2	25	14		0.4	0.851	0.268
IFI16	-0.224	2.95861									2	18	13		3.092	0.69	6.721
TGFBR2	-0.769	2.9393									4	50	1		3.99	0.552	0.346
RELA	-0.716	2.9393									19	9	1		0.254	0.225	0.856
CRK	-0.348	2.92445									6	27	11		1.8	0.758	0.414
STAT3	-0.321	2.92445									0	22	4		0.076	1.157	0.312
SUGT1	-0.345	2.88941									6	53	32		3.662	0.155	1.003
TRAF2	-0.863	2.88606									5	4	4		1.504	0.406	0.535
MAP1LC3A	-1.25	2.87943									17	14	5		0	2.376	0.136
DNAJC10	-0.336	2.87943									4	50	10		18.635	1.975	0.398
RNF114	-1.45	2.8729									8	3	14		0.22	0.817	1.074
PLAU	-1.29	2.86012									18	20	6		8.796	0.17	1.371
TNFRSF9	-1.87	2.85387									21	127	8		11.532	0.337	30.379
HLA-E	-0.424	2.85078									1	36	49		0	35.205	1.386
IFIH1	-1.09	2.70333									1	2	4		0.512	2.731	0
HPGD	0.843	2.69897									0	24	20		0.954	0.189	0.891
RAB7A	-0.121	2.68613									20	28	7		0.591	1.209	0.851
IL7R	-3.52	2.67366									5	24	86		0.254	1.265	0.223
PSMB8	-1.51	2.65561									14	48	51		0.111	0.496	0.408
FOS	-3.45	2.65561									13	15	25		0.211	1.193	5.818
SOCS3	-2.49	2.65561									6	6	30		0	0.57	0.468
CDH1	-2.4	2.63451									3	53	6		3.368	2.202	0.534
SMAD3	-0.568	2.60033									27	1	35		3.719	0.482	0.833
RHOG	-0.582	2.58336									1	19	6		17.246	0.905	0.553
PTGS2	-2.49	2.58336									0	9	9		1.4	0.745	1.663
GBP2	-3.05	2.57675									7	14	15		0.944	0.691	0.294
NCF2	-3.95	2.54821									3	6	28		0.023	0.685	1.392
ATF6	-0.206	2.51713									4	3	5		0.638	1.334	1.179
IL31RA	-3.22	2.46471									1	43	0		1.356	4.373	0.813
PLAUR	-1.77	2.46344									2	4	27		0	0.8	0.135
ACSL1	-0.246	2.45717									1	8	24		4.853	0.537	0.678
NFATC3	-0.466	2.45717									27	55	17		0.047	1.007	1.44
SYK	-0.468	2.4389									11	4	4		0.772	0.986	5.036
IKBKB	0.629	2.43771									0	30	10		0.07	722.657	0.723
NOTCH1	-1.21	2.43297									15	36	4		4.364	0.487	1.681
SMAD4	-0.274	2.42713									17	62	1		0	0.945	4.952
CXCR4	0.323	2.40012									1	31	4		1.436	0.438	0
IFI27	-0.704	2.40012									0	12	5		0.023	0.618	0
CBLB	0.479	2.39254									2	66	27		95.545	1.332	1.023
SCARB2	0.699	2.39254									12	9	19		0	1.302	0.453
DDX58	-0.735	2.39254									2	8	11		0	1.174	0.472
ACSL4	-0.326	2.38934									1	92	0		0.094	0	0.356
CDK4	0.168	2.383									7	19	8		0	1.123	2.551
MX1	-1.48	2.383									24	18	52		0.868	1.696	0.706
ATG4A	0.54	2.37161									35	11	84		0	0.369	6.357
BCL2L1	-0.669	2.35952									18	57	15		0.023	0.365	0.859
EIF2AK3	-0.69	2.33442									1	26	7		1.027	0.135	0.569
DDAH2	0.506	2.33442									1	15	13		1.009	2.745	0.32
CCR4	-3.64	2.32606									6	15	2		0.695	0.062	0.604
LIF	-2.91	2.32606									2	32	13		1.675	0.27	1.518
APOBEC3G	1.57	2.32148									0	23	6		0	0.335	6.728
SAMHD1	-0.403	2.2644									27	5	27		2.437	0.795	0.111
SOD2	-0.202	2.25649									2	2	0		7.404	1.549	0.253
SIRPA	-0.463	2.25649									51	25	24		8.391	0.181	0.535
LAG3	-3.08	2.22548									4	63	5		0	0.625	1.099
HLA-A	-0.513	2.20273									17	13	9		1.841	0.9	3.515
IRAK4	0.782	2.19314									3	12	8		0	0.416	2.396
SORT1	0.182	2.19179									4	24	3		4.44	0.241	0.741
ICOSLG	-0.77	2.19179									45	44	244		0.161	0.848	0.976
CTSA	0.354	2.18177									13	1	40		0.481	0.693	0.466
TANK	-0.239	2.09528									1	31	6		0.535	0.868	0.755
IL32	-1.18	2.09474									2	37	11		0	1.563	1.671
DTX3L	-0.566	2.08302									26	26	3		4.046	1.066	2.06
NRAS	0.209	2.07572									5	7	149		0.549	0.89	1.122
FYN	0.189	2.02595									4	20	107		0	0.106	0.716
RB1CC1	0.3	2.02595									2	21	24		0	0	0.328
JAK2	-0.711	2.02595									134	12	41		0	0.48	2.939
CREBBP	-0.347	2.01818									6	77	29		1.41	0.696	1.292
PAK1	-0.509	2.011									5	79	25		0.029	0.076	0.66
TRAM1	0.197	1.98297									3	12	20		0.827	0.166	1.178
ATP6V0D1	-0.138	1.96658									18	39	22		0.172	0.23	1.166
DIABLO	-0.34	1.95861									5	17	6		0.13	1.751	0.967
CD274	-2.7	1.95078									10	21	110		0.478	0.767	0.367
MAPK9	-0.255	1.93554									5	32	22		0.283	0.34	0.606
OAS3	-0.497	1.92082									15	60	7		1.308	1.307	7.688
PTGER4	-1.73	1.91364									38	11	5		0.643	0.367	0.213
SP100	-0.598	1.86967									40	75	3		1.086	0.614	0.659
PIK3R3	0.455	1.81531									3	24	42		0	0.181	1.865
TIMP2	0.228	1.7986									1	16	30		0	0.564	2.444
RPS6KA3	-0.151	1.7986									17	21	12		0.992	0.579	2.127
JUNB	-0.923	1.79588									1	9	12		0	0.396	1.273
CALM1	-0.0833	1.79588									7	47	6		18.962	0.687	0.757
CTSZ	0.195	1.79588									22	49	59		0	0.92	1.898
RNASEL	0.813	1.70774									0	24	0		0.437	0.901	1.891
GLA	0.113	1.69897									2	9	13		8.808	1.669	3.804
CXCL2	-0.669	1.68403									11	12	30		2.667	0.708	0.459
PLCG2	0.632	1.68403									9	3	19		1.194	0.579	0.07
SP1	-0.267	1.67366									0	30	14		1.652	0.38	0.426
IL1RAP	-0.867	1.64207									6	9	33		0.074	1.634	0
TRIM5	-0.718	1.61083									1	51	4		1.347	0.666	0.364
AKT1	0.486	1.6038									0	8	26		2.47	0.27	0.24
IL12RB2	-1.71	1.59517									28	3	22		0.983	0.664	0.198
GUCY1B1	0.311	1.59176									9	61	27		1.908	0.954	0.836
PLCG1	-0.137	1.57187									1	11	7		1.154	0.382	0.502
NLRC5	-1.96	1.57187									0	67	32		0.047	0.495	0.773
NLRP1	1.13	1.56225									0	8	16		3.015	0.882	2.454
TRIM21	-0.502	1.53165									0	12	13		2.735	1.099	0.49
IRF4	-1.1	1.52871									1	19	2		0.082	0.714	0.727
BCL3	-0.845	1.52288									12	9	5		1.983	0.891	1.761
C5AR1	-1.74	1.49621									46	22	2		0.041	0.695	0.565
TAP2	-0.494	1.49349									13	19			0	0.845	1.774
TAB2	-0.391	1.4698									0	3			1.253	1.891	0.851
HMOX1	-0.503	1.44977									6	22			11.801	0.594	0.739
HLA-DQB1	-0.485	1.44855									0	0			3.703	0.521	0.328
IRF1	-0.519	1.4389									0	27			0.867	0.448	2.973
AIF1	2.26	1.39794									4	25			0	0.91	0.637
ACSL3	-0.383	1.39794									2	54			0	0.635	0.076
NFKB1	-0.549	1.38722									1	13			0	1.464	6.027
TRIM33	-0.171	1.38722									1	9			0	1.886	0.841
CXCL16	-0.407	1.37882									29	17			0	0.397	0.583
CXCL14	-1.91	1.37882									59	22			0	0.707	0
IL17F	-1.56	1.36856									0	25			0	0.444	0.047
PSMB10	-1.77	1.36856									4	34			2.225	1.039	0.996
CCL2	-0.739	1.34872									115	21			0	0.603	0.243
TYK2	0.277	1.34872									5	18			0.349	1.812	1.471
LEF1	0.28	1.34294									0	16			0	0.704	0.904
IL20	-1.73	1.32148									0	16			0	0.441	0
RIPK2	-0.312	1.31785									4	10			0.372	0.747	6.707
ALPK1	0.797	1.31785									1	53			6.373	1.06	10.986
PTGER2	-0.751	1.31695									0	76			0	0.625	1.235
PSEN1	-0.168	1.2993									1	73			0	0.382	1.129
EGLN1	-0.23	1.29585									1	12			0.777	0.303	1.176
CARD11	-0.554	1.28651									1	46			2.421	0.514	19.523
RACK1	-0.26	1.27737									13	14			0.023	0	0.559
CAP1	-0.218	1.26922									24	26			0.7	0.701	5.895
PRDM1	-1.55	1.2636									13	48			0.021	1.44	0.108
LILRA6	0.82	1.26122									3	124			0.824	0.612	12.619
ALOX5AP	-1.45	1.25026									25	16			0.374	0.639	1.045
MAP3K3	-0.181	1.24565									1	4			10.534	0	0
IFIT2	-1.01	1.2426									19	8			0.511	0.905	0.78
IRF9	-1.06	1.23732									31	20			0.687	0.941	0.499
RIPK1	0.174	1.23062									6	7			0	0.17	0.241
MAPK8	-0.2	1.22915									8	4			0.334	0.868	0.421
STAT5A	-1.2	1.2233									4	5			3.204	0.444	1.312
UBE2N	-0.126	1.22185									92	47			0.136	0.813	38.074
RSAD2	-1.17	1.21896									5	23			0.351	0.661	1.369
MAP2K7	-0.443	1.20831									11	29			1.603	0.838	3.461
MGAM	-1.49	1.20831									3	7			0	2.315	4.207
BECN1	-0.252	1.20831									12	10			0.267	0	0.37
RBCK1	0.326	1.20066									1	19			0.885	0.987	0.635
CTSW	-2.09	1.18977									9	52			0	0.601	1.151
SOCS1	-1.7	1.18575									3	12			0	3.011	0.453
VRK3	-0.161	1.18575									0	49			0.903	0.716	0.352
GNS	0.288	1.1798									4	17			0.159	1.892	0.736
PXN	-0.282	1.17522									2	13			1.376	1.484	3.693
ALOX5	-1.58	1.16941									15	29			2.224	3.369	0.152
ATP6V1B2	0.18	1.16877									2	21			1.862	0.684	1.031
RPS6KA1	0.2	1.16304									8	53			0	0.151	3.066
IFI44	0.658	1.14388									4	40			0.958	0.535	0.231
NT5E	-1.04	1.14388									1	1			1.363	0.784	0
IL10RA	-1.65	1.14388									5	4			0.749	1.075	1.199
IFNAR1	0.153	1.13608									6	2			0.127	0.817	0.728
CYSTM1	-0.246	1.1349									10	5			0.035	0.998	1.491
MAP3K1	-0.251	1.1349									76				0	0.075	0.375
NLRC4	-1.58	1.13194									1				1.356	0.417	2.185
MDFIC	0.142	1.11014									2				0.895	0.459	4.532
OS9	-0.049	1.10292									3				0.874	1.268	1.657
HLX	0.381	1.10292									0	6	194		1.449	0.76	1.907
HMGB1	0.248	1.10127									1	9	10		0	2.841	2.678
GCA	-0.215	1.08991									0	128	31		0	2.427	0.493
SMAD5	-0.249	1.06753									0	22	10			0.383	4.149
ATM	-0.181	1.05651									1	2	1			0.471	0.814
CFLAR	-0.269	1.05159									2	164	3			0.059	4.729
SELENOS	-0.505	1.05159									1	35	9			0.915	0.699
CD14	-1.33	1.04769									3	56	13			0.497	0.681
GUCY1A1	-1.74	1.03105									0	12	17			1.304	0.638
ADGRE5	0.302	1.03012									0	71	36			0.217	0.023
PRKCSH	-0.163	1.02965									0	48	13			0.337	0.088
TCF7	-0.537	1									1	24	8			0.049	0.129
RBPJ	0.155	0.995679									11	11	17			0	3.364
OAS1	-1.86	0.995679									1	35	5			0	0.076
BST2	0.472	0.995679									10	136	38			0.06	0.145
IL17RA	-0.5	0.995679									3	11	90			0	0.593
NAE1	-0.103	0.982967									1	61	79			2.275	1.554
IL12A	-1.12	0.978811									0	71	22			0.708	8.426
STAT6	1.79	0.970616									3	78	9			0.527	2.803
GSK3B	0.289	0.970616									5	39	10			1.441	0.286
ULK1	0.232	0.970616									47	2	5			1.867	0.372
LRRK2	0.519	0.943095									6	110	8			0.363	1.465
AP1M1	0.115	0.935542									23	32	40			1.619	1.393
NFATC4	0.558	0.935542									7	8	22			1.114	0.574
CCL21	-0.844	0.91364									3	39	3			0.301	9.617
HLA-DOB	-1.2	0.910095									2	31	4			3.467	2.738
LYN	0.232	0.910095									1	17	4			0.078	14.673
IL15	-1.59	0.910095									0	39	24			0.727	0.77
PLEK	-0.907	0.906578									3	104	36			0.547	0.684
PPIA	0.121	0.906578									2	17	2			0.928	0.48
NGLY1	-0.12	0.906578									1	36	38			3.822	1.473
RPS6KB1	-0.321	0.899629									13	90	21			0.608	3.738
RASGRP1	-0.45	0.844664									11	23	4			0.553	1.391
HLA-DQA	-1.32	0.844664									12	8	162			1.966	0.601
EPHX2	0.998	0.829738									8	55	10			0.205	26.612
IL10RB	-0.215	0.826814									0	46	18			1.078	2.328
KPNB1	-0.101	0.812479									2	16	11			0.93
IFITM3	-0.426	0.798603									4	8	5			2.025
IRAK1	-0.117	0.790485									2	105	4			1.276
GK	-0.245	0.790485									0	94	2			0.826
EIF2AK2	-0.153	0.787812									2	37	4			0.41
LANCL1	0.1	0.756962									2	99	15			0.214
IFNLR1	-0.375	0.754487									7	26	227			0.224
NDUFS8	-0.205	0.74958									43	75	25			0.023
TRIM56	-0.922	0.747147									1	21	14			2.269
IL6R	-1.39	0.735182									0	72	5			3.268
CYP2E1	-1.14	0.732828									2	0	16			0.464
MAP2K4	0.0865	0.730487									0	37	34			0.909
PIK3CA	-0.222	0.730487									1	68	20			1.827
IFNGR2	0.0731	0.709965									0	11	142			1.688
IFITM1	-0.34	0.703335									4	24	0			0.794
IL11RA	-1.15	0.701147									1	70	10			0.398
FCGRT	0.228	0.701147									0	99	58			0.955
CARD17	-1.09	0.696804									2	20	16			0.723
FURIN	-0.16	0.688246									0	24	19			1.245
PIK3R4	-0.106	0.686133									0	4	30			0.75
LITAF	-0.221	0.681937									3	75	14			0.908
ACOX1	0.0998	0.655608									7	12	11			0.739
HAMP	-1.41	0.655608									5	72	25			1.045
GLB1	0.269	0.655608									20	18	4			0.666
MAP3K8	-0.297	0.653647									6	44	3			0.628
MAP3K5	-0.453	0.653647									72	7	21			0.788
ATG7	-0.127	0.642065									11	57	10			1.022
TPP1	-0.166	0.640165									7	45	3			0.704
ATP6AP2	0.107	0.636388									5	91	18			0
PDHB	-0.0764	0.634512									52	26	58			0.302
CASP10	0.532	0.627088									26	1	22			0.256
UBA52	0.0917	0.625252									24	22	0			0.606
CBFB	-0.0654	0.610834									0	15	6			0.368
GATA3	0.151	0.600326									0	27	3			1.516
RAB5C	-0.183	0.596879									6	23	0			1.196
ATF2	-0.0868	0.590067									17	6	8			0.05
IL20RA	-0.296	0.58838									16	10	1			3.913
PSAP	-0.0653	0.581699									1	21	4			0.435
TNFRSF1A	0.112	0.581699									6	6	37			0.697
TRIM6	0.34	0.575118									16	9	4			0.287
HLA-DPA1	0.316	0.567031									11	58	4			1.078
TLR7	-0.848	0.560667									3	7	39			8.836
IL18	0.722	0.560667									6	7	29			2.173
CHUK	-0.0862	0.560667									0	11	23			0.383
HLA-DRB	0.257	0.559091									1	71	5			1.644
ICAM3	0.2	0.551294									2	14	6			19.682
GAB2	-0.921	0.548214									5	31	12			0.51
LTBR	-0.96	0.528708									1	21	25			0.537
IRF3	-0.352	0.519993									9	13	4			0.158
IL17RD	-0.7	0.518557									15	127	4			1.438
PRKCQ	-0.332	0.500313									17	103	0			1.303
MVP	-0.5	0.489455									10	60	114			0
PARP1	-0.0512	0.485452									19	68	22			0.298
PSMB9	-0.774	0.478862									6	34	61			0.471
ENTPD1	-0.25	0.477556									9	26	52			0.938
IFIT3	-0.688	0.464706									5	32	10			1.543
PELI2	0.139	0.454693									2	22	3			30.537
IFITM2	0.182	0.454693									11	44	11			1.775
CCNC	0.0641	0.444906									29	25	102			0.659
BCL6	-0.371	0.444906									1	106	41			0.207
EVL	0.189	0.441291									19	75	16			0.023
LAT	0.754	0.441291									111	68	23			0.207
IL13RA1	-0.113	0.441291									58	101	0			5.973
TNF	-1	0.441291									9	144	30			0.341
IFNAR2	-0.0864	0.440093									6	34	5			0.272
IL17RB	0.445	0.440093									8	40	26			1.654
IL4	0.83	0.427128									13	89	21			0.572
PRCP	-0.074	0.424812									0	34	6			0.352
JAK1	-0.0849	0.421361									2	23	6			1.237
CD276	0.105	0.414539									8	64	129			1.51
MYD88	0.652	0.406714									0	55	4			0.801
LTA4H	-0.0303	0.394695									2	128	92			2.943
TIGIT	-0.802	0.355561									13	4	1			0.415
MYC	0.122	0.353596									0	60	8			0.653
LAMP2	-0.0319	0.353596									4	23	8			1.07
CX3CR1	-0.678	0.349692									28	5	120			0.894
CD68	0.244	0.349692									7	79	268		0	0.156	1.017
HLA-DMA	-0.29	0.349692									18	56	6		25.285	2.358	0.2
ARRB2	0.0844	0.336299									13	123	11		0	3.757	1.851
CD8B	-0.585	0.329754									3	70	140		0	4.705	1.206
NFAT5	-0.239	0.326979									15	37	14		52.296	0.208	5.938
TAP1	0.16	0.30103									2	45	56		2.758	0.964	0.178
PIK3CD	0.271	0.300162									2	46	20		0.334	1.835	4.357
DHX58	-0.553	0.293282									4	46	32		2.92	1.85	0.183
CD70	-0.396	0.283162									29	87	13		0	0.619	0.527
MIF	0.112	0.277366									0	292	4		0	0.324	0.371
STAT4	0.281	0.271646									15	72	53		0	0.649	5.683
IFI35	0.322	0.270835									5	24	6		8.702	0.308	0.296
MAP3K7	-0.0383	0.270835									5	31	2		0.436	1.102	0.768
FOXO1	0.121	0.270835									16	62	11		33.424	1.144	1.584
PTPN4	-0.111	0.269218									12	36	31		7.156	2.74	2.787
GPX7	0.212	0.262013									9	10	59		0.127	0.577	1.398
RGMA	0.276	0.257275									13	19	22		0.235	2.985	2.947
FBXO6	-0.263	0.250264									11	65	0		0	1.068	0.861
LAMP3	0.246	0.247952									20	34	1		0.336	2.711	3.274
IKBKG	-0.0981	0.245652									0	66	7		7.822	0.575	12.292
IL27RA	-0.227	0.235824									8	8	16		2.018	0.167	0.163
DERL1	0.0293	0.221849									15	100	0		3.491	1.175	0.412
KRAS	0.0475	0.220404									25	56	15		1.014	0.341	1.003
HSP90AB1	-0.0329	0.220404									3	15	1		3.699	3.276	0.968
SOD1	0.0815	0.211125									1	163	32		5.005	1.574	20.955
PLEKHA1	-0.0497	0.211125									10	26	3		17.575	0.716	0.563
BCL2	0.168	0.194499									19	12			0.217	1.056	19.846
TGFB3	0.0749	0.19382									2	54			0	0.481	0.875
VWF	0.507	0.19382									13	63			0.119	1.266	3.873
NOX1	-0.356	0.185752									24	2	9		0.261	0.365	0.144
IL24	-0.363	0.176526									10	20	13		0.487	0.345	1.791
ULK2	-0.0788	0.173925									26	12	47		0.882	2.793	1.66
IL7	0.363	0.17134									3	6	0		4.945	0.525	0.133
PTK2B	-0.142	0.167491									4	24	24		6.453	0.286	0.451
KLRK1	-0.153	0.167491									5	17	10		0.42	0.522	0.999
DDOST	-0.024	0.167491									5	20	5		0	6.914	1.265
HLA-DMB	0.127	0.163043									4	8	61		2.183	1.304	0.826
PRKCD	-0.0567	0.159267									7	6	2		1.034	1.06	0.689
WIPI1	-0.134	0.155523									5	42	9		0.49	1.642	0.619
GBP4	-0.354	0.155523									30	9	62		0	1.078	0.739
IL4R	-0.141	0.155523									6	22	5		1.109	1.279	1.322
IKBKE	0.432	0.155523									9	3	5		0.041	1.682	0.405
IL12RB1	-0.252	0.145087									1	150	2		1.61	0.333	1.784
CSF1	-0.106	0.143271									7	25	28		2.27	2.224	1.547
TBK1	0.0522	0.139063									2	52	54		2.764	1.196	0.151
MAPK14	0.0253	0.136677									0	4	0		0	1.627	0.722
RUNX3	-0.277	0.136677									3	61	42		0.822	0	0.545
MAF	-0.0933	0.133713									9	11	9		0	1.243	3.308
PIK3CB	0.101	0.130768									0	16	26		0.023	3.897	0.851
ATG3	0.0274	0.12436										47	4		0	1.816	1.319
CXCR2	-0.234	0.122629										17	57		1.02	0.166	0
TLR9	-0.167	0.109579										20	13		0.816	0.892	0.228
VAMP3	-0.0219	0.106238										25	4		0	1.063	1.916
CCL20	-0.162	0.0888424										57	1		0.126	0.613	1.259
IL13	-0.16	0.0888424										37	54		0	0.544	0.415
PTPN6	0.0592	0.0819697										15	28		0	0.056	3.149
TIFA	0.0637	0.0777937										1	18		1.502	1.358	0.591
SIGIRR	-0.0432	0.0680339										98	24		2.98	1.933	1.524
APP	0.0113	0.0619809										29	15		1.265	2.134	1.668
TRIM25	-0.0619	0.0584886										108	17		0.462	0.912	0.684
MLKL	0.0902	0.0584886										33	6		0.429	3.846	0.767
MSRA	0.0359	0.0560111										43	5		1.109	10.231	0.564
CXCL3	0.05	0.0520764										37	127		0.409	1.327	1.105
MAVS	-0.0343	0.0520764										33	28		0.342	1.386	1.127
AGT	0.181	0.0520764										101	32		4.264	1.175	0.433
STT3B	0.0153	0.0520764										65	10		0.845	0.577	1.311
HLA-DPB1	-0.0163	0.0467237										25	1		4.675	1.426	0.857
STRAP	-0.00571	0.0457575										58	7		6.392	0.282	0
IL36RN	0.115	0.0457575										9	16		0	0.743	1.298
ITGAX	0.0995	0.0419141										29	97		0	2.212	0.174
IL18R1	-0.0437	0.0376307										30	3		10.808	1.797	0
C5	-0.0544	0.0338583										92	3		1.328	0.287	0.22
PARP9	-0.0216	0.0338583										26	10		0.596	8.718	0.012
NOS2	0.0671	0.0329203										7	36		2.4	1.064	1.976
STAT2	0.0336	0.031517										30	36		1.5	0.3	0.431
FOXP3	-0.0931	0.031517										23	0		2.279	0.717	0.18
MTOR	-0.0103	0.0213631										3	2		2.303	6.42	0.544
MAP2K2	-0.00681	0.0186345										4	18		0.55	2.042	0.491
IL17RC	-0.0184	0.0163737										38	23		0.107	9.8	2.021
RNF31	-0.00395	0.0127808										86	5		0	0.181	0.951
ADAR	-0.00182	0.00480371										41	1		1.579	2.49	5.292
CUL1	0.00102	0.00480371										156	8		0.023	0.457	0.691
TRAF3	-0.00019	0										18	17		21.367	5.614	0.394
CXCL1	-6.88e-17	0										98	5		0.346	3.329	0.788
												53	5		0.159	0.441	0.282
												151	6		3.04	1.471	44.142
												22	16		0.444	1.465	0
												0	0		0.262	1.579	1.801
												47	11		0.587	2.801	0.377
												0	63		0.216	0.771	2.136
												38	14		0.306	2.272	0.591
												63	9		2.746	3.308	3.226
												38	1		1.089	0.749	0.155
												30	7		0.449	1.324	3.084
												5	3		2.878	1.184	1.282
												5	1		0.34	1.313	0.939
												45	8		1.978	1.238	0.398
												60	7		1.486	0.843	0.937
												43	3		2.545	0.39	0
												29			0.42	4.956	1.462
												14			0.812	0.587	0.8
												49			2.822	1.858	1.623
												12			0.25	1.702	1.908
												73			0	0.646	1.356
												28			1.989	16.144	2.272
												64			0.243	10.503	2.85
												20			0	1.234	5.997
												51			0.065	0.491	0.63
												1			0.187	0.513	98.636
												1			0	0.978	1.832
												20			0.709	0.589	0.189
												22			2.079	36.511	2.516
												2			1.283	0.643	5.315
												10			1.939	3.487	0.765
											6	18	3		5.344	1.335	0.577
											1	468	12		0.559	0.572	5.092
											9	23	41		2.152	0.664	10.882
											54	28	1		0.111	1.65	0.749
											19	1290	3		0.34	1.2	0.335
											6	119	44		0.282	1.604	1.145
											11	84	14		0.277	0.561	0.633
											5	262	66		0	1.194	0.343
											2	21	8		2.584	0.815	0.64
											6	20	12		0.283	0.801	1.519
											3	5	6		0.25	4.234	0.734
											2	113	75		2.49	0.905	1.106
											4	69	1		0.103	0.313	16.615
											0	46	16		0.439	4.475	1.543
											9	412	4		1.689	0.613	2.891
											1	115	28		6.301	0.341	0
											8	78	6		5.026	1.553	0.123
											0	37	4		0	0.27	0.409
											5	9	0		1.279	0.348	0.623
											0	4	26		1.226	1.344	0
											7	365	18		2.555	0.949	0.588
											0	741	25		0.28	1.248	0.158
											10	50	16		0.006	0.929	0.509
											2	30	0		1.414	0.605	8.659
											22	8	1		1.09	0.47	0.449
											2	277	7		3.395	0.853	1.207
											4	1475	4		0.989	0.377	10.266
											0	332	209		0.685	0.029	0
											4	23	27		0.163	4.716	10.258
											1	6	1		1.3	0.789	1.621
											0	12	11		1.363	0.215	14.85
											6	28	14		0.405	0.904	1.442
											17	2	10		1.101	3.95	114.823
											3	19	46		0.418	0.516	1.224
											9	73	159		0.923	0.386	2.105
											26	109	48		1.256	1.371	3.497
											1	14	2		5.297	0.312	0.062
											7	140	20		1.483	0.104	1.1
											3	313	22		7.486	3.775	0.706
											1	51	5		3.01	0.696	3.411
											3	480	116		2.406	1.537	0
											0	137	50		1.619	0.54	2.756
											9	55	3		15.172	1.327	1.687
											1	28	106		0	1.788	0.776
											0	31	64		5.985	0.666	0.402
											0	25	6		2.077	0.649	3.33
											58	472	5			2.87	0.551
											10	45	8			1.209	2.24
											1	67	3			1.412	88.954
											0	202	7			8.319	1.276
											8	18	8			19.264	1.098
											11	104	80			2.846	2.238
											11	963	193			2.486	3.225
											32	16	43			0.13	0.985
											3	99	12			0.076	1.561
											3	64	29			3.199	0.182
											23	48	15			0.649	0.46
											24	65	24			2.965	2.21
											3	60	10			0.661	8.342
											7	295	25			2.428	2.51
											16	95	76			0.477	2.267
											0	214	3			0.515	0.211
											0	14	75			0.6	2.771
											1	0	5			1.086	3.69
											1	65	20			0.812	1.098
											4	105	25			1.577	0.07
											8	105	23			0.919	0.045
											1	118	14			0.397	0.424
											11	761	28			0.358	0.282
											4	2	8			0.76	1.508
											1	74	52			0.342	0
											1	60	12			0.285	0.059
											0	103	17			0.43	0.477
											5	14	30			0.431	1.854
											0	107	22			0.135	0.538
											15	73	27			0.543	0.041
											0	9	36			0.703	0.461
											1	3	4			3.998	2.52
											0	4	5			0.731	0.065
											22	37	14			0.632	1.98
											3	577	125			1.387	0.155
											2	66	21			0.885	4.696
											18	81	51			2.086	0
											12	63	1			0.526	0.211
											14	77	6			0.608	0.907
											32	14	5			0	2.412
											5	3	62			0.407	0.668
											5	6	32			0	0.2
											1	99	59			0.437	0.459
											7	39	4			0.652	1.134
											2	19	20			0.828	0.023
											7	63	130			0.213	0.126
											0	21	27			0.032	0.332
											2	17	116			0.185	1.467
											8	30	51			0.837
											18	0	28			3.528
											22	202	74			0.7
											4	87	4			0.717
											40	74	14			0.497
											4	1293	27			1.968
											7	308	45			1.169
											78	30	11			0.829
											0	301	23			0.735
											20	45	18			2.064
											5	270	12			0.696
											11	137	29			1.169
											21	241	7			1.373
											8	84	41			0.012
											21	38	27			0.286
											87	22	6			0.476
											1	933	46			0.076
											1	12	53			0.567
											9	11	108		0	0.147	1.35
											0	41	5		0.244	0.505	1.166
											6	67	27		0.41	0.552	0.299
											7	57	20		0.434	2.003	1.127
											1	17	8		1.523	1.88	2.918
											5	93	5		3.243	1.765	0.914
											0	4	44		0.296	0.794	2.83
											34	10	0		2.617	0.785	0.644
											27	14	50		0.75	1.7	5.881
											19	4	20		0.773	1.491	1.403
											3	109	1		0.303	1.289	2.133
											1	49	9		1.359	0.427	1.625
											13	3792	7		0.515	0.396	1.461
											0	72	20		0.577	0.612	0.853
											1	269	15		0	1.912	0.819
											23	87	19		0.514	0.956	3.296
											3	126	52		0.349	1.522	5.398
											21	91	101		0.332	0.75	0.035
											6	35	10		0.877	0.804	2.214
											1	62	178		1.321	8.004	4.14
											11	87	45		12.242	0.523	0.561
											1	21	52		1.812	0	1.024
											0	66	7		3.276	1.642	7.669
											3	204	9		0.714	3.36	3.318
											1	95	14		1.037	1.164	2.705
											4	152	17		0.376	1.44	2.953
											4	1	39		0	0.141	28.527
											18	43	78		11.154	0.4	0.897
											0	576	7		0.973	0.076	0.133
											45	30	0		1.102	2.08	1.264
											1	280	0		2.874	0.239	0.738
											4	100	3		0.705	0.373	0.52
											0	711	17		2.346	3.227	0.733
											0	8	29		15.78	1.245	0.717
											3	0	22		1.154	0.261	0.549
											0	114	9		0.505	0.981	1.583
											2	37	112		0	0.644	20.491
											0	11	21		1.211	6.207	3.617
											1	7	67		1.101	0.39	1.933
											2	1	1		1.186	2.967	4.504
											1	4	2		1.223	51.323	6.064
											9	5	3		0.936	1.504	1.433
											11	14	15		1.085	1.04	3.157
											0	27	5		19.986	0.292	2.705
											14	554	1		0	0.187	5.164
											6	1	16		0.348	5.148	6.968
											5	35	17		58.986	0.921	0.554
											0	735	37		1.949	1.307	1.278
											3	447	99		0.89	1.673	0.807
											0	171	3		0.551	0.798	0
											3	64	18		2.832	0.602	10.821
											6	71	24		0.5	0.959	0.267
											3	44	30		3.191	0.486	1.422
											71	117	180		1.485	0.941	1.319
											0	81	16		2.799	0.567	0.498
											7	40	15		4.948	3.487	0.528
											2	8	12		0.488	0.687	3.474
											0	12	1		0.634	0.392	1.382
											0	0	35		0	0.894	7.06
											0	64	124		0.4	0.421	4.042
											12	19	79		1.634	9.163	1.457
											4	1	32		1.424	0.247	1.262
											3	3	201		0.127	0.839	3.806
											8	4	9		1.11	0.106	0.022
											12	320	100		0.015	0	8.176
											13	6	87		0	0.987	1.53
											23	79	11		0.264	4.749	12.266
											22	735	7		0	0.255	7.013
											2	91	3		0.913	5.016	3.092
											16	115	16		0.921	2.45	2.041
											0	9	68		0.308	0.46	3.058
											0	69	164		0.135	0.894	1.6
											5	38	7		0.293	1.505	2.209
											0	15	25		0.96	0.751	0.866
											3	49	35		0.648	26.967	0.241
											0	33	2		0.023	196.046	0.829
											2	39	102		1.49	4.488	11.015
											2	23	196		5.87	0.286	0
											9	78	40		1.959	1.465	7.661
											4	94	1		8.11	0.563	0.969
											7	109	41		0.155	1.535	1.935
											3	8	0		0	0.28	1.086
											7	9	41		0.714	10.556	19
											4	2	9		1.071	0.326	1.839
											9	20	34		0.646	1.888	0
											9	1036	2		0.43	0.868	0.841
											6	87	6		0.626	0.589	0.422
											1	113	50		0.394	29.62	0.926
											8	36	46		2.671	3.746	6.026
											1	250	27		0.334	0	0.916
											1	109	10		0.694	0.699	3.98
											1	6	159		0.775	2.173	2.972
											1	299	61		0.781	0.606	0.816
											0	225	137		0.719	1.7	0.158
											7	33	3		3.833	0.808	0.19
											1	7	77		2.805	2.339	1.509
											1	7	8		2.443	4.064	2.027
											10	14	39		1.255	0.977	3.02
											0	87	40		0.242	0.952	1.666
											0	44	1		0.452	1.845	3.259
											0	260	9		0.344	0.54	0.993
											0	246	3		0.503	0.967	2.077
											0	68	3		0	2.628	1.71
											0	116	0		0.757	0.431	0.334
											0	45	1		1.465	0.868	5.73
											8	213	9		0.197	0.596	1.613
											0	582	17		14.62	0.288	0.506
											2	140	15		2.61	2.518	0.235
											0	129	29		1.214	0.675	3.838
											0	82	0		0.187	1.304	0.232
											3	295	83		0	1.591	3.119
											1	249	125		4.93	3.07	0.672
											0	71	15		0.871	13.394	1.515
											0	108	35		23.573	0.41	1.638
											6	3	9		3.847	1.518	0.719
											11	375	2		2.213	0.595	1.465
											1	0	3		0.86	1.846	1.345
											6	254	35		0.87	2.217	0.067
											2	310	9		1.42	0.958	5.728
											17	438	5		0.992	61.914	0.706
											6	78	2		0	4.043	1.815
											5	0	0		0.353	3.474	1.882
											13	10	17		3.087	0.659	4.16
											12	219	48		0.594	3.235	1.433
											0	9	11		3.479	4.844	1.151
											3	65	24		3.27	1.898	3.996
											4	130	4		0.315	12.205	0.16
											13	83	5		0.477	0.006	1.767
											4	58	45		3.392	8.398	0.071
											5	151	49		0	0.363	2.137
											0	218	100		7.885	0.539	3.857
											12	0	10		35.967	4.335	4.496
											10	34	5		0.04	0.239	0.257
											0	153	9		0.117	0.731	0
											0	518	114		14.867	0.144	1.503
											7	1	2		0.458	0.335	3.963
											6	407	23		1.493	5.704	2.601
											2	10	26		0.488	0.315	0.631
											1	5	6		0	1.012	0.229
											4	2	67		0.82	1.517	0.2
											0	3	16		1.069	2.152	0.111
											40	27	14		3.621	0.588	0.929
											6	145	0		0	0.841	1.712
											3	140	48		0.17	1.694	0.582
											6	348	4		1.405	0.616	0.889
											2	156	25		1.364	0.081	1.822
											0	4	24		0.27	18.081	0
											8	11	27		0.303	0.714	1.226
											2	98	53		0.283	1.275	1.71
											6	193	5		0.555	1.239	1.476
											4	96	110		0.427	1.794	1.437
											0	14	61		11.008	2.118	0.519
											0	23	19		22.768	1.094	0.694
												119	36		0.77	7.702	0.39
												43	8		11.047	1.168	2.349
												1	21		0	29.613	0.932
												37	48		7.028	0.309	3.933
												83	1		0.053	0.182	0
												22	11		0.819	0.539	0.843
												24	1		0.833	2.187	0.059
												26	2		1.814	1.384	0.537
												3	9		1.878	2.48	0.29
												0	27		0.285	29.047	2.021
												0	2		0.873	1.232	1.449
												4	13		2.381	0.868	1.023
												0	8		67.078	0.906	9.184
												51	23		0.217	0.824	2.5
												3	86		0.789	1.075	0.925
												26	78		0.096	0.288	1.046
												77	9		4.193	2.816	3.601
												174	12		0.126	0.663	2.708
												32	8		2.158	0.451	0.746
												68	33		0.823	1.919	1.465
												1757	36		3.653	1.456	1.465
												9	32		0.25	0.854	2.389
												129	54		0.348	1.944	0.479
												7	18		2.337	2.321	7.476
												289	60		10.696	0.768	1.676
												32	8		0.191	0.941	0.543
												1153	18		0.621	0.393	3.104
												12	18		1.04	0.395	3.142
												37	1		0.748	2.824	2.318
												72	1		0.833	1.116	3.404
												35	4		0.035	0.164	1.139
												10	3		1.295	5.68	0.601
												11	7		1.015	0.483	0.249
												15			2.705	0.759	8.296
												72			0.921	6.428	13.884
												131			0	1.556	0
												414			0.78	0.225	9.814
												90			1.151	0.936	1.538
												54			1.312	4.198	1.113
												20			0	2.052	0.774
												1			1.208	0.345	3.746
												93			0.094	0.56	11.35
												51			0	0.572	13.293
												45			0.81	0.067	0.796
												974			1.037	1.476	1.558
												44			0.176	0.963	4.338
												2862			0	23.004	1.11
												6			0	0.722	2.6
												8			0	1.253	2.039
												714			6.156	2.336	1.361
												27			0.807	1.46	0.163
												290			0.635	1.351	0.135
												4			0.6	34.037
												85			0	0.067
												68			1.014	0.348
												1043			0	0
												33			0	0.216
												636			0.697	0.4
												16			3.603	2.28
												74			0.065	1.254
												94			0.029	3.07
												0			1.18	38.874
												2			1.263	1.097
												17			0	1.113
												33			0.367	0.685
												80			1.008	0.315
												20			16.698	1.551
												52			0	3.289
												2			0	0.731
												10			5.512	0.887
												12			9.254	0.913
												5			0	1.378
												38			0.229	1.865
												48			0.1	0.773
												4			12.88	1.452
												66			0.895	9.3
												204			0.955	0.952
												237			0.911	0.4
												99			1.44	2.287
												72			0.517	2.139
												103			0.053	0.252
												16			1.416	0.194
												510			1.748	4.73
												165			1.138	0.574
												0			1.766	18.148
												20			0.148	0.049
												91			0.916	0.678
												288			0.914	1.648
												2			0.639	2.45
												1			0.209	3.083
												543			0.491	0.166
												65			0.053	0.599
												10			1.875	1.276
												1			250.22	1.454
												5			0	0.699
												108			0.136	2.166
												27			0.053	1.188
												89			0.153	0.472
												13			0.188	0.338
												37			0.268	0.689
												8			0.178	5.057
												100			16.718	0.557
												20			3.753	1.972
												23			35.29	0.035
												24			3.454	0.576
												4			0.421
												10			0.018
												3			0.305
												3			0.604

## Sheet: Figure 5
5B									5D							5E							5F															5G
WT	WT + CQ	YAP-/-	YAP-/-+ CQ	WT	WT + CQ	YAP-/-	YAP-/-+ CQ		WT	YAP-/-	WT	YAP-/-	WT	YAP-/-		WT	YAP-/-	WT	YAP-/-	WT	YAP-/-		S. aureus colocalization with CytoID+ vesicles (fold change vs WT 3 hpi)					S. aureus colocalization with SiR+ vesicles (fold change vs WT 3 hpi)					S. aureus colocalization with CytoID+ SiR+ vesicles (fold change vs WT 3 hpi)					WT	YAP-/-	WT	YAP-/-
3 hpi	3 hpi	3 hpi	3 hpi	7 hpi	7 hpi	7 hpi	7 hpi		CTRL	CTRL	3 hpi	3 hpi	7 hpi	7 hpi		CTRL	CTRL	3 hpi	3 hpi	7 hpi	7 hpi		WT	YAP-/-	WT	YAP-/-		WT	YAP-/-	WT	YAP-/-		WT	YAP-/-	WT	YAP-/-		3 hpi	3 hpi	7 hpi	7 hpi
0.933994	1.17949	0.9159	0.521082	1.79774	3.4417	6.17098	1.77562		0.553454	0.779217	0.808041	1.18734	0.862992	1.61605		0.70357	0.912434	1.02282	1.05299	0.749765	1.22704		3 hpi	3 hpi	7 hpi	7 hpi		3 hpi	3 hpi	7 hpi	7 hpi		3 hpi	3 hpi	7 hpi	7 hpi		1.16848	0.95161	0.996105	0.54294
1.15418	2.12373	0.755314	0.504333	0.42243	2.33835	2.6868	1.76738		0.610066	0.765405	0.754271	1.15329	0.887114	1.49344		0.83686	0.883899	1.04789	1.14065	0.778361	1.21939		0.983456	0.924924	0.403007	0.172548		0.981873	1.19543	0.282634	0.387756		0.968886	1.01451	0.249629	0.172477		0.755954	1.05332	0.971005	0.620004
0.911821	0.791605	0.904389	3.43074	0.70796	2.02249	4.23749	4.22997		0.620212	0.719599	1.16503	1.12035	0.746434	1.65912		0.888319	0.909429	1.14473	0.983671	0.766523	1.24977		0.923835	1.01272	0.546615	0.299949		0.919363	1.15685	0.451738	0.45121		0.901595	1.09611	0.455504	0.258435		1.07557	1.00718	0.834211	0.581182
0	0.486426	0.790767	0.173875	1.17618	2.01859	8.39375	1.18052			0.61941	0.713788	0.992663	0.772131	1.43936			0.833052	1.01404	1.02664	0.826061	1.19062		1.22066	0.856154	0.712055	0.190783		1.11829	1.19563	0.396867	0.632646		1.23075	0.868625	0.335802	0.176147			0.891398	1.30483	0.414112
						6.86774					0.600031	1.46764	0.840191					0.850299	1.17791	0.805079			0.954589	0.879237	0.652098	0.142825		0.858843	1.0071	0.429552	0.426268		0.862578	0.983039	0.440624	0.119195					0.411496
									0.750195	0.854047		1.18701	0.915629			0.896276	0.966445		1.11711	0.90576			0.91746	0.868041				1.12163	1.07415				1.03619	0.896399
0.906897	0.363765	1.17114	0.404188	0.630487	2.39244	5.78537	2.69628		0.80599	0.957803						0.881731	0.983227							0.698464	1.0092				1.10246	0.747575				0.794368	0.781591			1.14727	1.18143	1.13161	0.511081
0.646828	0.42304	1.99798	0.629883	0.734039	2.52783	3.50586	2.91411		0.727428	0.945773	0.966482	1.49305	0.79162	1.85822		0.781671	0.837929	0.770182	1.00489	0.857594	1.25287																	1.00963	1.20981	1.03398	0.431479
1.12397	0.403155	0.80264	0.858187	0.343693	2.64465	5.25511	2.6684		0.736799	1.08064	0.98236	1.35045	1.10155	1.26798		0.94187	0.834191	0.824346	0.918234	0.935102	1.15582		1.15333	0.785092	0.100395	0.0888821		1.32126	0.915475	0.377321	0.398321		1.36613	0.795654	0.0960706	0.0816535		0.987816	1.12917	1.24478	0.502938
0.985374	0.479957	0.736047	0.540467	0.951328	2.63744	5.70868	2.56765				0.7919	1.31673	1.00646	1.38688				0.809714	0.852965	0.908791	1.24386		1.1832	0.725849	0.53393	0.221278		1.18774	0.888915	0.402163	0.509092		1.28357	0.806131	0.32132	0.181014		1.04233	1.1947	1.23861	0.422772
1.33693		0.503906		1.75015					1.17851	1.24965	1.08441	1.17087	0.92164	1.53304		0.855015	1.03608	0.785701	0.93884	0.904375	1.26677		1.05083	0.846419	0.671737	0.197981		1.09863	1.1436	0.640664	0.63011		1.01032	0.962531	0.536959	0.174431		0.812951	1.09541	0.929058
		0.937957		0.854736					0.903838	1.39286	0.89993	1.02871	0.937233			0.760838	1.01306	1.05186	0.94849	0.960089			0.740767	0.751661	0.426164			0.626527	0.924876	0.383161			0.562191	0.822827	0.285467				1.17718	1.27946
									0.814126	1.24505			1.10683			0.708043	0.992582			1.0241			0.87187	0.796744	0.350791			0.765842	0.938635	0.385432			0.777791	0.787299	0.26447
1.22043	0.892483	1.62477	1.00202	0.659773	5.19465	5.35225	2.95759		1.05057	1.49565						0.675331	1.04741								0.337254					0.553537					0.27716			0.812385	1.076	0.614516	0.425783
0.621816	0.68133	1.33872	1.22763	1.49065	5.57257	8.89423	6.01181				1.22858	1.73866	1.13539	1.28731				1.11375	1.19149	0.979663	1.18087																	1.03079	0.946472	0.883701	0.395273
1.0459	1.0654	1.6472	1.06388	1.35757	5.02044	5.70272	5.0855				1.3426	1.82215	1.29168	1.77884				1.1445	1.10639	1.04704	1.12415		0.708581	0.45924	1.11609	0.163102		1.01017	0.497748	0.958989	0.299382		0.826147	0.496574	0.944588	0.122793		1.17957	1.18102	1.13065	0.422607
0.689544	0.808299	1.44333	1.65725	1.38714	8.02312	5.9038	3.94236				1.19876	1.93384	1.38753	1.13533				1.13908	1.13098	0.928453	1.04572		0.943037	0.961512	0.480766	0.402243		0.732376	0.91069	0.67957	0.465766		0.817522	0.822142	0.375296	0.373716		0.823202	1.08264	0.812667	0.476935
1.42231		1.67138		2.81818							1.40792	1.36744	1.30463	1.57493				1.01964	0.902296	0.884935	1.14713		1.22528	0.910277	1.06308	0.231523		0.973394	0.738649	0.642831	0.355774		1.09653	0.921011	0.772561	0.184643		1.15406	1.15723	0.501216
				3.07625							1.11418	1.10884	1.05446	1.40215				1.05713	1.02318	0.833049	1.07534		0.95402	0.84717	1.0451	0.267614		1.02276	1.05624	0.638486	0.332805		0.996221	0.838819	0.690755	0.174784				0.718707
											1.20014	1.49083	1.2142					1.16459	0.954727	0.979158			0.768517	0.912009	0.930906	0.290337		0.847023	0.974496	0.591092	0.372843		0.74186	0.804033	0.629783	0.286004
0.736197	0.559304	1.18653	0.793946	1.57453	6.77698	8.4962	13.2198																1.40056	1.21227	1.04542			1.41427	0.973151	0.620494			1.52172	1.00368	0.702005
0.901048	0.83685	1.476	0.820184	2.03463	3.30795	10.4778	8.78448
0.849854	0.647184	1.46732	2.61768	1.41221	1.81793	7.54241	8.95415
0.872458	1.46389	1.20091	2.40054	2.81533	3.84547	11.3947	7.79959
1.41895	2.39739	2.28373	2.29537	1.66239		9.74231
1.2215	2.23289	1.26378		1.83204

## Sheet: Figure 6
6A														6B				6C																				6D
Genes	WT SA			WT CTRL			YAP-/- SA			YAP-/- CTRL				YAP-/- SA vs baseline of WT SA				IL-6 / HPRT					CXCL8 / HPRT					PTGS2 / HPRT					IL1B / HPRT					WT	WT	YAP-/-	YAP-/-
IL11	1.95186	2.48732	2.19701	1.19198	0.829211	0.97881	0.424903	0.515522	0.500707	0.194497	0.17533	0.291645		Genes	log2(fold change)	-log10(p-value)		WT	YAP-/-	WT	YAP-/-		WT	YAP-/-	WT	YAP-/-		WT	YAP-/-	WT	YAP-/-		WT	YAP-/-	WT	YAP-/-		CTRL	HG001	CTRL	HG001
CXCL8	10.7722	10.6339	11.2267	0.941565	1.02543	1.033	3.7325	3.84045	3.61018	0.326009	0.313475	0.28516		ATF4	-1.15	7.15304		CTRL	CTRL	HG001	HG001		CTRL	CTRL	HG001	HG001		CTRL	CTRL	HG001	HG001		CTRL	CTRL	HG001	HG001		16.7	57.9		31
LIF	2.88224	2.90649	2.47275	1.13988	0.93179	0.92833	0.280562	0.371343	0.309147	0.224161	0.189442	0.323872		GADD45B	-2.98	7.15304		1.08872	0.274074	1.08002	0.189501		0.967349	0.536037	2.48455	1.01813		0.876109	0.375376	0.815753	0.307215		0.791034	0.04445	1.2249	0.0772361		17.5	52.3	12.8	26.4
IL6ST	0.937609	0.962438	0.991187	0.967724	1.00833	1.02395	0.555163	0.603168	0.582956	0.783	0.766626	0.813039		CXCL8	-1.58	6.64207		0.964984	0.157855	0.903919	0.179807		1.02714	0.515366	2.45352	1.04819		1.13051	0.321003	0.778379	0.328915		0.830389	0	0.609006	0		16.9	45.6	13	32.3
IL17D	1.11659	0.96816	1.20257	0.974471	1.0211	1.00443	0.726708	0.587795	0.632774	0.516175	0.477718	0.481598		CD81	-0.449	6.42366		0.946294	0.199594	0.978489	0.209354		1.00551	0.439445	2.55654	1.06743		0.99338	0.299992	0.886902	0.217253		1.37858	0	1.03907	0.0552772		20.1	87.3	12	26.2
CCR4	1.70761	1.94395	1.72987	1.18665	0.922768	0.890577	0.297386	0.451011	0.26283	0.326704	0.202475	0.178605		THBS1	-4.5	6.42366																						14.6	88.9	12.4	25.3
IL12A	1.21667	1.53478	1.67295	1.02484	0.939784	1.03538	0.441433	0.38951	0.648542	0.573124	0.616002	0.454486		ETS1	-2.69	6.36653		0.868919	0.462983	1.41231	0.687555		1.02294	0.570193	3.75339	3.4731		0.850607	0.321364	1.12154	0.272017		1.64032	0.282552	0.659911	0		16.2	78.9	11.6	23.7
IL32	1.41978	1.6585	1.74793	1.15855	1.04046	0.800984	0.643905	0.416656	0.943054	0.636646	0.446373	0.453012		AP1S2	-0.601	6.27491		0.962528	0.753422	1.49082	0.472507		1.00972	0.577032	3.61758	3.44127		1.08668	0.365681	1.01711	0.284859		0.811705	0.356074	1.1848	0		13.2	105.8	9.6	26.4
IL10RB	1.02958	0.968399	1.12526	0.964035	1.03101	1.00496	0.680396	0.712199	0.768092	0.791442	0.862086	0.961491		AHR	-1.36	6.14691		1.16855	0.77866	1.13402	0.686135		0.967341	0.557729	4.10853	3.37117		1.06271	0.184788	1.39192	0.308911		0.547973	0	1.30981	0		11.2	101.4	9.8	22.9
CRK	1.09995	1.03377	1.14491	0.982697	1.02983	0.98747	0.835142	0.865486	0.76446	0.774119	0.822218	0.766912		SEM1	0.495	6.14691																						12.3	96	9.6	27.1
CXCL2	3.22893	3.58005	2.88756	1.22738	0.990451	0.78217	1.84663	1.39728	1.41395	0.654413	0.634169	0.705297		FAS	-1.17	6.08831		0.971037	0.0657803	1.74707	0.168041		1.05887	0.294246	7.86853	3.88379		0.989556	0.358449	2.09417	0.910803		0.601176	0.153888	1.88121	0
PXN	1.03544	1.27472	1.00759	1.08501	0.93246	0.982532	0.735611	0.780591	0.654394	0.822959	0.805355	0.845374		C1QBP	0.472	6.08831		1.0667	0.0417916	2.11987	0.140677		1.00334	0.290318	9.92609	3.15063		0.935432	0.37076	3.89827	0.690735		1.06663	0	3.13308	0
IL31RA	1.65611	1.36558	1.18221	1.32319	0.968442	0.708367	0.901304	0.300183	0.535512	0.291223	0.262525	0.327514		PELI1	-1.54	6.08831		0.962265	0.0590355	1.91235	0.0395495		0.937788	0.241818	9.82638	3.37569		1.07501	0.346513	4.98383	0.796514		1.3322	0	3.63005	0
CCL2	1.30863	1.51986	1.20613	1.05695	0.971146	0.971906	0.703177	0.685431	0.509923	0.475385	0.785654	0.674468		MAPK1	-0.643	6.05453
CCL20	7.30077	7.63373	6.81519	1.15306	1.00206	0.844883	2.90356	2.22493	2.77841	1.25914	0.605363	0.839135		DDX5	-0.287	6.05453
PTK2B	1.03385	1.24812	0.918706	1.10001	1.0541	0.845889	0.76994	0.766477	0.837507	1.00851	0.821145	0.914662		STAT1	-0.835	6.03668
IL4R	1.41757	1.14957	1.4279	0.814136	1.28111	0.904756	0.84162	0.879291	0.637564	0.905329	0.850843	0.902611		IL11	-5.18	5.9914
PAK1	1.06456	0.934219	0.950551	1.0125	1.00193	0.985573	0.853132	0.648855	0.694515	0.839318	0.674643	0.646752		LDHB	0.521	5.9914
CXCR4	1.55353	1.42066	1.55766	1.07926	0.968276	0.952469	1.49995	1.38135	1.50936	1.21272	1.19058	1.32451		LCP1	-0.702	5.9914
CXCL1	3.51506	6.79627	4.4767	1.22518	0.741506	1.03332	3.56214	2.77451	2.66516	0.724687	1.11057	0.950825		XBP1	-1.14	5.85387
PTGS2	3.20925	3.55871	3.20831	1.00305	0.912754	1.0842	0.478007	0.743528	0.705654	0.343355	0.273106	0.315476		IL6ST	-0.753	5.72816
PTGER4	1.12464	1.18128	1.46729	0.994687	0.979892	1.02542	0.489651	0.396052	0.29225	0.281187	0.451852	0.41247		IFI6	-2.97	5.72816
PANX1	1.05881	1.08492	1.13437	1.1693	0.910622	0.920076	0.580635	0.547919	0.53316	0.584721	0.640362	0.612901		AP1G1	-0.77	5.72816
NFKB2	1.43918	1.12861	1.13485	0.929179	1.02394	1.04688	0.636922	0.668331	0.608554	0.576791	0.60519	0.584863		CD44	-2.68	5.72816
TXN	1.06377	1.0349	1.10702	1.06916	0.940898	0.989944	0.78425	0.792719	0.783803	0.643014	0.662987	0.654586		CEBPB	-2.06	5.53313
TXNIP	0.768415	0.674214	0.731112	0.954973	1.0564	0.988623	0.479895	0.510154	0.498571	1.3745	1.48347	1.52696		MAP2K3	-1.43	5.47108
RELA	1.11213	0.897813	1.05097	1.03116	0.947761	1.02108	0.56611	0.696586	0.638718	0.585531	0.593437	0.677924		MAFB	-1.92	5.4698
SUGT1	1.02726	1.08297	1.01246	1.07519	0.952328	0.972485	0.852433	0.814849	0.782735	0.752015	0.803988	0.811785		RAB31	0.574	5.45842
NLRC4	2.13233	1.96906	1.17399	1.17139	0.945268	0.883345	1.00911	0.734593	0.50963	0.443437	0.599609	0.623369		ATG12	-0.611	5.45842
BCL2L1	0.961965	1.06695	0.874125	1.11415	0.876377	1.00947	0.591394	0.619499	0.763816	0.665673	0.676885	0.578937		MT2A	-1.22	5.44491
NFKB1	1.4893	1.44097	1.30965	1.09767	0.885783	1.01654	0.990637	1.0198	0.818674	0.803857	0.568566	0.780401		CBL	-1.01	5.44491
CASP4	1.16797	0.980584	1.102	0.972245	0.959694	1.06806	0.224345	0.217753	0.166175	0.164308	0.148117	0.174518		SSR1	0.72	5.44491
														CALM1	-0.36	5.42946
														HSP90AA1	0.327	5.42946
														HERC5	-0.947	5.39469
														CASP8	-1.26	5.37572
														HLA-B	-1.48	5.31158
														EIF3F	-0.655	5.2993
														TCN2	-3.02	5.2993
														BNIP3	1.17	5.09745
														JUN	-0.769	5.05257
														KDM6B	-1.87	5.05257
														TLN1	-0.646	5.01323
														LAMP1	0.56	5.00833
														NPC2	0.8	4.88606
														NFATC1	-0.911	4.81531
														ISG15	-3.35	4.81531
														IGFBP7	-1.08	4.75696
														ACVR1	-0.763	4.73049
														TGFB1	-1.04	4.67366
														PANX1	-1.11	4.66756
														GBA	0.911	4.64207
														ATP6V0D1	-0.4	4.5784
														ERN1	-1.52	4.5784
														TNFRSF10B	-0.769	4.49894
														LIMK2	-1.06	4.49894
														ATG13	-0.65	4.48545
														MCL1	-1.17	4.47366
														MAPK13	0.765	4.44733
														NFE2L2	-0.704	4.4034
														STAT3	-0.557	4.38091
														AKT3	-0.613	4.36653
														MARCKS	0.913	4.36552
														DNAJA2	-0.674	4.36552
														TOLLIP	-1.16	4.35164
														LAT2	-4.06	4.34104
														SOD2	-0.455	4.29499
														ATG10	1.59	4.28233
														TXN	-0.442	4.27165
														TGFB2	-2.57	4.26922
														THOP1	-0.44	4.2644
														ATF2	-0.599	4.25026
														JUNB	-2.21	4.25026
														CD59	-0.505	4.25026
														TRAF2	-1.42	4.25026
														NOTCH1	-2.4	4.21896
														NFKB2	-1.19	4.21325
														HLA-E	-0.687	4.14388
														IL17D	-0.902	4.09637
														SMAD4	-0.521	4.09637
														CASP4	-3.95	4.09259
														CD79A	-4.24	4.04335
														TXNIP	-0.632	4.02641
														DDIT3	-1.77	4.01412
														LGALS3	-0.741	4.01412
														TRAF6	-1.11	4.01412
														IFI16	-0.323	3.99568
														STING1	0.95	3.98297
														SORT1	0.369	3.97881
														BCR	-0.525	3.95078
														TGFBR2	-1.09	3.94692
														MAP1LC3A	-1.82	3.93554
														SLC2A3	-0.492	3.91364
														CASP3	0.205	3.87615
														PIK3C3	-0.669	3.85387
														IRF7	-2.3	3.80967
														CGAS	-2.24	3.8041
														ACSL4	-0.556	3.77728
														LIF	-5.03	3.71444
														GBP2	-4.66	3.71444
														NAMPT	-0.32	3.71444
														PRKCA	-0.63	3.70553
														APEX1	0.483	3.69465
														RAF1	-0.485	3.61261
														CRK	-0.433	3.55284
														TNFRSF9	-2.39	3.5376
														ICOSLG	-1.29	3.47496
														IRF1	-1.27	3.47496
														PTGS2	-3.46	3.47496
														EIF2AK3	-1.08	3.47496
														IFIT2	-2.77	3.43652
														IFIH1	-1.41	3.43652
														JAK2	-1.25	3.41567
														TBX21	-3.21	3.41117
														CDH1	-3.14	3.37161
														CTSL	-0.318	3.36051
														MX1	-2.14	3.33536
														HLA-C	-0.562	3.3279
														IL32	-1.83	3.3279
														PLAU	-1.51	3.32422
														IRF9	-2.78	3.31247
														PLAUR	-2.41	3.30277
														PFKFB3	-0.606	3.27327
														ATF6	-0.266	3.21753
														ITPR3	-0.817	3.21753
														AKT2	-0.444	3.20971
														REL	-0.71	3.20204
														RELB	-1.91	3.20204
														IFI27	-0.946	3.19044
														IL12A	-3.42	3.19044
														GCA	-0.597	3.18442
														IKBKB	0.823	3.18046
														SUGT1	-0.372	3.1798
														RELA	-0.753	3.17522
														CCR4	-5.03	3.17522
														PLAT	0.301	3.17522
														TRIM21	-1.02	3.17134
														PLCG1	-0.27	3.16558
														CXCL2	-1.23	3.14327
														PSMB8	-1.76	3.14026
														IL10RB	-0.726	3.13668
														RAB7A	-0.138	3.13312
														NFATC2	-2.11	3.0655
														NEU1	0.362	3.05208
														IRF4	-2.12	3.04479
														STAT5B	-0.296	3.02872
														NEO1	0.292	3.01728
														IL7R	-3.39	3.007
														CTSA	0.487	3.007
														RNF135	0.959	2.99568
														CTSZ	0.319	2.98716
														RHOG	-0.653	2.97881
														PXN	-0.667	2.97881
														HLA-A	-0.677	2.9393
														PTGER4	-2.62	2.93554
														TANK	-0.329	2.92812
														SMAD5	-0.617	2.88606
														ACSL1	-0.278	2.85699
														RPS6KA3	-0.233	2.84771
														SAMHD1	-0.497	2.84466
														DDX58	-0.836	2.78516
														VEGFA	-0.383	2.77728
														SMAD3	-0.583	2.77211
														MAPKAPK2	-0.356	2.76195
														LAG3	-3.67	2.7122
														MAPK8	-0.407	2.7122
														CCL2	-1.38	2.70774
														IL31RA	-2.65	2.70115
														ADGRE5	0.712	2.69037
														PIK3CA	-0.676	2.64782
														RNF114	-1.2	2.64782
														MVP	-2.19	2.64397
														FOS	-3.27	2.63827
														SOCS3	-1.9	2.63451
														IRAK4	0.903	2.6073
														TRIM33	-0.297	2.59176
														DDOST	0.227	2.58503
														ACSL3	-0.651	2.56864
														YWHAQ	-0.176	2.56543
														ATG4A	0.556	2.52871
														CBFB	-0.217	2.52288
														NFATC3	-0.456	2.51999
														DTX3L	-0.658	2.50446
														SIRPA	-0.495	2.49349
														MAP3K1	-0.498	2.48545
														C5AR1	-2.68	2.47886
														PIK3R4	-0.312	2.47886
														OAS3	-0.605	2.43063
														BCL2L1	-0.655	2.39903
														PTK2B	-1.23	2.38405
														PPIA	0.275	2.36552
														CD70	-2.2	2.35556
														IFNAR1	0.286	2.35556
														PRDM1	-3.12	2.33255
														BCL3	-1.18	2.28233
														NLRC4	-3.97	2.26122
														NT5E	-1.87	2.26122
														CCL20	-2.26	2.26122
														NCF2	-2.65	2.26122
														RPS6KB1	-0.697	2.24185
														IL4R	-1.22	2.20901
														OS9	0.0882	2.20901
														STRAP	0.144	2.20761
														PAK1	-0.534	2.19997
														PSMB10	-2.36	2.19723
														PSMB9	-2.68	2.19723
														SOCS1	-2.84	2.19518
														GATA3	-0.438	2.19518
														CTSW	-2.46	2.19044
														NAE1	0.195	2.10679
														NFKB1	-0.761	2.09637
														HLA-DQA	-3.74	2.08407
														CD68	-1.01	2.04239
														RIPK2	-0.437	2.02365
														NLRC5	-2.89	2.01818
														LITAF	-0.533	2.01412
														DNAJC10	-0.219	2.011
														CDK4	0.136	2.00524
														PSEN1	-0.23	1.9393
														SCARB2	0.543	1.93554
														HLA-DQB1	-0.599	1.93181
														TRIM5	-0.802	1.91009
														CHUK	-0.232	1.91009
														HMOX1	-0.612	1.90658
														ALOX5	-2.34	1.90658
														FYN	0.17	1.89963
														HAMP	-3.27	1.87615
														SP100	-0.576	1.87615
														TCF7	-0.887	1.86012
														LILRA6	-1.1	1.85078
														PTGER2	-0.966	1.84771
														IL12RB2	-2.13	1.84771
														RSAD2	-1.58	1.83268
														GLA	-0.115	1.82681
														BCL6	-1.12	1.7986
														MYC	-0.44	1.79317
														UBA52	0.212	1.79048
														CBLB	0.343	1.79048
														CD274	-2	1.79048
														AKT1	0.507	1.77728
														IL10RA	-2.04	1.77469
														ATP6V1B2	0.247	1.75945
														HPGD	0.509	1.73049
														HLX	-0.541	1.72816
														TPP1	-0.363	1.72584
														CSF1	-0.814	1.71897
														NFAT5	-0.871	1.70115
														IL15	-2.57	1.67572
														STAT5A	-1.95	1.66354
														CD14	-1.9	1.66154
														NRAS	0.161	1.64975
														IL6R	-2.59	1.64589
														NDUFS8	-0.375	1.64016
														SYK	-0.301	1.63451
														FOXO1	-0.486	1.62342
														MAP3K3	-0.216	1.62342
														TIMP2	0.197	1.6216
														MAP2K7	-0.542	1.61798
														ALOX5AP	-1.76	1.60906
														CFLAR	-0.369	1.6073
														MAPK9	-0.204	1.60206
														HMGB1	0.325	1.59346
														IFNGR2	0.135	1.58503
														CXCL1	-1.13	1.58336
														BCL2	0.883	1.57675
														HLA-DMA	-0.963	1.57675
														IRF3	-0.869	1.57349
														NGLY1	-0.181	1.56225
														IL27RA	-1.01	1.54975
														MAP3K7	-0.147	1.54668
														KPNB1	-0.163	1.54668
														GAB2	-2.25	1.54363
														IL1RAP	-0.753	1.49894
														RUNX3	-1.83	1.47625
														IFIT1	0.566	1.45717
														VAMP3	0.174	1.43652
														RB1CC1	0.206	1.41117
														IFITM3	-0.653	1.41005
														AP1M1	0.155	1.41005
														LANCL1	0.159	1.41005
														MLKL	-1.42	1.40561
														IL24	-1.83	1.38195
														C5	-1.14	1.38195
														DIABLO	-0.231	1.34969
														IFIT3	-1.42	1.34969
														IFI44	-0.742	1.34969
														CYSTM1	-0.271	1.34775
														PDHB	0.132	1.31785
														NLRP1	-0.92	1.31515
														RACK1	-0.25	1.30452
														HLA-DPA1	0.589	1.29757
														SELENOS	-0.542	1.24872
														PRKCD	-0.28	1.24795
														GNS	0.287	1.24642
														CCL21	-1.04	1.24642
														ALPK1	0.715	1.24336
														HSP90AB1	-0.123	1.2426
														CARD11	-0.504	1.23657
														HSP90B1	0.0889	1.22185
														TRIM25	-0.679	1.2204
														FCGRT	0.338	1.21396
														PIK3CD	-0.768	1.20412
														SP1	-0.189	1.20412
														STT3B	-0.192	1.19314
														ULK1	0.263	1.19111
														PLEK	-1.08	1.18243
														MSRA	0.401	1.17263
														TRAM1	0.116	1.15243
														EPHX2	1.23	1.14267
														RNASEL	0.536	1.13253
														ATG3	0.155	1.12494
														TIFA	-0.509	1.08831
														LTA4H	0.0635	1.05502
														IFITM1	-0.448	1.05502
														CREBBP	-0.186	1.0511
														TAB1	-0.111	1.01954
														PLCG2	0.389	1.01592
														ATM	-0.168	1.01592
														IL20	-1.31	1.01457
														PIK3R3	-0.258	1.00305
														WIPI1	-0.562	0.995679
														PARP1	-0.0861	0.995679
														IL17RA	-0.474	0.982967
														PRKCSH	-0.149	0.966576
														RPS6KA1	0.16	0.931814
														IRAK1	0.127	0.928118
														IL36RN	-1.09	0.879426
														GSK3B	0.255	0.869666
														PSAP	-0.0861	0.866461
														MYD88	1.13	0.856985
														MAP3K5	0.538	0.853872
														TAP2	-0.294	0.853872
														GLB1	0.315	0.841638
														STAT4	-0.64	0.829738
														TAB2	-0.23	0.826814
														PTPN4	-0.256	0.823909
														EVL	0.29	0.801343
														CXCL16	-0.245	0.793174
														CD8B	-0.867	0.782516
														ATG7	0.14	0.767004
														LTBR	-1.23	0.759451
														CUL1	0.0846	0.752027
														MAVS	0.291	0.744727
														LYN	0.188	0.728158
														OAS1	-1.39	0.718967
														ATP6AP2	0.112	0.703335
														TYK2	0.154	0.69897
														APP	0.076	0.696804
														TIGIT	-1.27	0.67162
														ADAR	-0.123	0.669586
														GUCY1A1	-1	0.661544
														JAK1	-0.116	0.649752
														IKBKE	1.3	0.642065
														ARRB2	0.135	0.640165
														HLA-DMB	0.359	0.634512
														BECN1	-0.144	0.632644
														IFITM2	0.227	0.630784
														STAT2	0.449	0.623423
														ICAM3	0.212	0.619789
														GK	-0.193	0.617983
														RBCK1	0.181	0.610834
														MIF	0.194	0.600326
														ULK2	-0.195	0.585027
														PLEKHA1	0.105	0.578396
														CXCL3	-0.291	0.575118
														IL7	-0.75	0.551294
														GPX7	0.363	0.546682
														PRKCQ	-0.367	0.540608
														DHX58	-0.926	0.537602
														APOBEC3G	0.4	0.528708
														KRAS	-0.0858	0.492144
														LAMP3	-0.404	0.488117
														LAT	0.789	0.486782
														TLR9	0.539	0.481486
														TRIM6	-0.283	0.473661
														IL18	-0.531	0.473661
														RAB5C	-0.146	0.467246
														EGLN1	-0.0947	0.452225
														EIF2AK2	0.0927	0.431798
														PARP9	0.185	0.423659
														TNFRSF1A	-0.0803	0.38934
														IFI35	0.441	0.385103
														LRRK2	-0.245	0.371611
														RNF31	-0.0761	0.349692
														VRK3	-0.0589	0.340084
														UBE2N	0.0436	0.327902
														IL18R1	-0.302	0.315155
														CXCR4	-0.0566	0.305395
														FBXO6	-0.322	0.296709
														ACOX1	0.0525	0.294136
														GUCY1B1	-0.0783	0.294136
														TBK1	0.0941	0.289037
														MAF	-0.175	0.289037
														IL4	-0.547	0.286509
														SOD1	0.101	0.286509
														ENTPD1	-0.161	0.279014
														STAT6	0.638	0.264401
														IL17RC	0.276	0.258848
														IL13	0.285	0.254145
														CD276	0.0706	0.252588
														TAP1	0.135	0.250264
														MGAM	-0.409	0.243364
														IL17RD	0.348	0.238824
														RIPK1	-0.0439	0.223299
														FURIN	0.0648	0.223299
														RGMA	-0.24	0.223299
														PTPN6	0.131	0.218245
														MAP2K4	-0.032	0.21254
														CXCR2	0.31	0.198596
														TNF	0.284	0.198596
														PIK3CB	0.141	0.196543
														FOXP3	0.441	0.195861
														DERL1	0.0254	0.194499
														IL12RB1	-0.29	0.194499
														ITGAX	0.341	0.184422
														LAMP2	0.0181	0.181115
														HLA-DPB1	-0.0504	0.179142
														TLR7	0.295	0.177832
														LEF1	0.0527	0.176526
														RBPJ	0.0376	0.176526
														MDFIC	0.0305	0.16813
														IKBKG	-0.0683	0.166216
														MAP2K2	-0.0449	0.14813
														GBP4	0.341	0.14752
														HLA-DRB	0.0839	0.143271
														CAP1	-0.0351	0.138466
														VWF	0.361	0.136677
														AIF1	0.206	0.136083
														IL17RB	-0.163	0.133122
														CX3CR1	-0.222	0.123782
														CASP10	-0.144	0.121478
														MAP3K8	-0.0696	0.114074
														TRIM56	-0.202	0.114074
														RASGRP1	0.0828	0.110138
														IFNLR1	-0.0737	0.107905
														DDAH2	-0.0367	0.107349
														CXCL14	-0.17	0.103474
														NFATC4	0.0832	0.0952845
														CARD17	-0.193	0.091515
														HLA-DOB	0.17	0.0909791
														IL13RA1	-0.0245	0.0736576
														NOX1	-0.125	0.057992
														SIGIRR	-0.0333	0.0550241
														MTOR	0.024	0.0525663
														CYP2E1	0.078	0.032452
														MAPK14	0.00686	0.0296531
														IL11RA	-0.0796	0.0287242
														IFNAR2	-0.00742	0.02365
														IL17F	-0.0389	0.0168249
														PELI2	-0.0084	0.0168249
														BST2	0.0153	0.0168249
														PRCP	-0.00432	0.0163737
														IL20RA	-0.0127	0.0163737
														TGFB3	0.00754	0.0163737
														TRAF3	0.00324	0.0070049
														KLRK1	0.00541	0.00436481
														CCNC	0.000195	0
														NOS2	4.46e-16	0
														AGT	2.17e-16	0

## Sheet: Figure 7
7D				7F
CTRL	ST80 WT	ST80 ΔedinB		CTGF / HPRT				CYR61 / HPRT				CXCL8 / HPRT				PTGS2 / HPRT
1.08524	0.892148	0.933146		CTRL	ST80 WT	ST80 ΔedinB		CTRL	ST80 WT	ST80 ΔedinB		CTRL	ST80 WT	ST80 ΔedinB		CTRL	ST80 WT	ST80 ΔedinB
0.933516	0.608651	0.962754		0.655374	0.600626	1.54267		0.192247	0.065079	0.0195883		0.894358	1.94957	5.64216		0.76169	11.395	18.3457
1.078	1.05275	1.13688		0.90885	1.89705	0.762124		0.574024	0.607185	0.0296252		1.01552	5.24069	3.99356		1.08402	34.1455	21.0613
0.975887	0.957187	0.875549		1.05223	2.40978	2.73913		0.767749	0.806714	0.549936		1.03057	6.35097	8.34248		0.80576	44.9276	113.124
0.927353	0.509533	0.995444		1.38354	0.141829			2.46598	0.0039349	0.897897		1.05955	1.2492	6.6277		1.34853	13.6484	84.9531
0.971732	0.876514	1.2572		0.145077	0.790469	3.45277			0.470824	5.96241		1.732	3.38598	4.97689		1.82432	11.1056	45.9549
1.02438	0.970999	1.14137		0.878106	0.9175	1.1594		0.349695	0.383421	0.987679		0.668116	3.32942	3.40276		0.636318	21.2821	15.3278
	1.0649	1.07775		0.692857	1.59232	2.70628		0.303402	1.39634	3.75671		0.658352	4.62468	4.71764		0.612715	36.8571	29.4339
1.03735	1.14834	1.02148		2.28396	0.137299	3.49006		2.3469	0.0312758	5.3749		0.941534	2.15226	5.45867		0.926643	9.06561	56.6252
0.966537	1.09382	0.907747
				0.993254	1.10887	5.60986		0.982821	0.124615	1.53767		0.82284	0.588008	0.738812		0.889346	2.53832	3.81946
1.10323	1.02272	1.38248		0.514466	5.60888	23.4158		0.42492	0.204582	4.80122		1.0365	0.656214	1.06293		0.686546	5.15285	6.86719
1.03534	1.09193	1.06333		1.46005	5.64842	6.14763		2.04421	0.39124	1.12651		0.998122	0.52615	1.4527		1.40991	3.52695	3.06428
0.923882	0.945489	0.980733		1.03223	1.01186			0.548052	0.113156			1.14253	0.477954			1.0142	3.22167	4.06114
0.937271	0.834205	1.01717
1.00028	0.996315	1.21934

## Sheet: S. Figure 1
S1C			S1D					S1E			S1F			S1G
CTRL	HG001		WT	YAP-/-	WT	YAP-/-		CTRL	HG001		CTRL	HG001		CTRL	CTRL	HG001	HG001
1.20944	0.607622		CTRL	CTRL	HG001	HG001		1.03618	0.960657		0.875102	0.842479		WT	YAP-/-	WT	YAP-/-
1.41663	0.756097		1.27556	0.626547	0.819269	0.511302		1.07805	1.21934		1.02011	1.67301		0.882759	0.461937	0.950971	0.351665
0.373929	0.130321		1.15411	0.52071	1.00044	0.488022		0.885775	1.01834		1.10479	1.23947		0.994374	0.407262	0.962179	0.362296
0.58424	0.721244		0.570326	0.290172	0.660245	0.370616								1.12287	0.356794	1.00384	0.268678
0.893871	1.80482		1.03137	0.523675	0.856003	0.499069								0.8279	0.237383	1.12269	0.232311
1.52189	1.50004		0.922389	0.541957	1.42459	0.996213		1.17149	0.981527		0.989674	1.09905		1.13252	0.331563	1.11114	0.266464
0.766688	0.355421		1.04625	0.599869	1.48675	0.929149		1.11797	1.09412		0.794546	1.07497		1.03958	0.289715	1.12462	0.262432
1.17134	1.2885			0.873269	0.730932	0.50036		0.848669	1.46649		0.955712	1.10836		1.01623	0.179969	0.675474	0.180314
1.06197	1.19743		1.01776	0.757583	1.22131			0.861869	1.49569		1.26007	0.999426		0.955391	0.186591	1.02989	0.18014
			0.982236	0.73638	1.41056	0.626666								1.02838	0.137261	1.11252	0.179167
								0.881383	0.90714		0.944955	0.980408
								1.00644	0.937302		1.07425	0.975567
								1.04852	1.01287		1.0216	1.02968
								1.06365	0.920728		0.959192	0.976788

## Sheet: S. Figure 2
S2B				S2C			S2D
CTRL	ST80 WT Sp	ST80 ΔedinB Sp		ST80 WT Sp	ST80 ΔedinB Sp		CTRL	ST80 WT Sp	ST80 ΔedinB Sp
1.00635	0.69268	0.870719		0.754848	0.93893		1.01907	0.917605	0.927314
0.969838	0.67161	0.832533		0.728059	0.883965		0.985027	0.922429	0.941779
1.02381	0.67988	0.845195		0.745633	0.915643		0.995904	0.911779	0.923025
0.992296	0.662124	0.957278		0.717037	0.9268		0.988912	0.9237	1.0332
0.954972	0.682463	0.995084		0.748113	0.887398		0.970885	0.912527	1.1217
1.05273	0.716618	1.0491		0.766665	1.00818		1.0402	0.935009	1.04091
1.02968	0.762594	1.07643		0.831887	1.02042		1.02051	0.916717	1.05491
0.978438	0.776488	1.07124		0.845917	1.05141		0.975068	0.917937	1.01888
0.99188	0.781237	0.9936		0.848411	1.01095		1.00442	0.920836	0.982848

[truncated: 7 more sheets: S. Figure 3, S. Figure 4, S. Figure 5, S. Figure 6, S. Figure 7, S. Figure 8, immunoblots]
